# Supplementary material for: Searching for empirical evidence on traffic equilibrium
Source: PLoS One. 2018 May 7;13(5):e0196997. doi: 10.1371/journal.pone.0196997 (PMC5937752; doi:10.1371/journal.pone.0196997)
Supplement: S1 File — There are three files provided. 2 files are for the network description—links and nodes -, and 1 file is for the map-matched trajectory data. The raw GPS data has been downloaded from (https://www.cs.rutgers.edu/dz220/data.html). (ZIP) [file pone.0196997.s005.zip]

Archive with 4 entries (4 files):
- links.csv
- nodes.csv
- readme.txt
- trajectories.csv
