# Supplementary material for: Searching for empirical evidence on traffic equilibrium
Source: PLoS One. 2018 May 7;13(5):e0196997. doi: 10.1371/journal.pone.0196997 (PMC5937752; doi:10.1371/journal.pone.0196997)
Supplement: S1 File — There are three files provided. 2 files are for the network description—links and nodes -, and 1 file is for the map-matched trajectory data. The raw GPS data has been downloaded from (https://www.cs.rutgers.edu/dz220/data.html). (ZIP) [file pone.0196997.s005.zip › links.csv]

9560	1
9561	1
9562	1
1	2
3	2
2	3
1720	3
5808	3
406	4
407	4
408	4
701	5
3425	5
412	6
414	6
422	6
423	6
301	7
3408	7
9422	7
3418	8
3420	8
8933	8
4993	9
5068	9
5646	9
2571	10
4951	10
5037	10
2534	11
4950	11
5051	11
563	12
14	13
16	14
17	14
79	14
114	14
4205	14
4205	15
15	16
4206	16
16	17
7947	18
7951	18
106	19
3329	19
19	20
1282	20
2687	20
20	21
45	21
21	22
45	22
2199	22
22	23
29	23
63	23
2199	23
5635	23
9847	23
9848	23
23	24
8504	24
5323	25
101	26
1368	26
8927	26
9656	26
730	27
8599	27
808	28
3634	28
5313	29
5901	30
6238	30
5944	31
634	32
9681	32
223	33
2575	33
95	34
2858	35
3279	36
3283	36
5376	37
609	38
1528	38
4254	38
40	39
464	39
4279	39
8174	39
39	40
81	40
8158	40
44	41
184	41
1836	41
2340	42
163	43
6742	43
9843	43
46	44
1281	45
29	46
752	47
3972	47
3981	47
9427	47
1404	48
2833	48
5489	48
4982	49
49	50
5142	50
4980	51
5147	51
51	52
53	52
4969	52
52	53
3183	53
5147	53
119	54
4206	54
752	55
5477	57
6024	57
5557	58
58	59
5550	59
5553	59
5570	59
7450	59
3224	60
5512	60
1770	61
5319	61
4796	62
5086	62
22	63
65	64
8500	64
66	65
8497	65
7750	66
8496	66
68	67
2851	67
7751	67
67	68
69	68
3258	68
5322	68
68	69
182	69
3248	69
5941	69
2846	70
5939	70
70	71
6237	71
4550	72
5639	73
6054	73
2846	74
2849	74
5468	75
6190	75
8114	75
8115	75
4209	77
7982	77
9670	77
17	78
79	78
77	79
4211	79
9642	80
230	81
8153	81
3806	82
4287	82
4314	83
10062	83
3267	84
3268	84
6197	84
8923	84
84	85
6198	85
2781	86
662	87
664	87
238	88
8111	88
8118	88
71	89
5901	89
2780	90
2781	90
9646	90
9655	90
4203	91
78	92
91	92
4203	92
1331	93
1429	93
5208	93
250	94
2855	94
4728	95
49	96
34	97
96	97
2176	97
4899	97
2831	98
5277	98
2644	99
3976	99
9458	99
2645	100
6044	101
9654	101
6044	102
6045	102
6057	102
116	103
6064	103
2590	104
3596	105
4569	105
2354	106
4563	106
1702	107
2593	108
3804	108
545	109
8161	109
90	110
5468	111
6053	111
5981	112
6054	112
39	113
81	113
6	114
597	115
598	115
102	116
112	116
117	118
80	119
1423	119
490	120
515	120
265	121
6473	121
1551	122
1583	122
1588	122
1556	123
6336	123
6695	123
27	124
126	124
8599	124
1671	125
1678	125
8850	125
124	126
1676	126
8850	126
398	127
1425	127
4885	128
9610	128
128	129
2671	129
2852	129
9609	129
1364	130
1369	130
5414	130
4572	131
1366	132
3598	132
132	133
2875	133
4559	134
4561	135
137	136
138	136
2856	136
2855	137
2856	137
2857	137
137	138
1363	139
1385	139
2854	139
4575	139
6978	140
6979	140
7002	141
368	142
535	142
533	143
544	143
677	144
1660	144
361	145
546	145
676	146
1685	146
146	147
675	147
1686	147
667	148
3967	148
83	149
99	149
4700	150
7010	150
1420	151
4547	151
1498	152
4714	152
4706	153
4888	153
4889	153
4593	154
4611	154
4719	154
2816	155
9105	155
698	156
9507	156
156	157
9509	157
174	158
6500	158
6536	158
6500	159
9720	160
9725	160
3960	161
6493	161
1391	162
3597	162
1389	163
1397	163
6742	163
4577	164
4579	164
4723	164
3298	165
4689	165
168	166
168	167
2869	167
3531	167
166	168
167	168
3531	168
170	169
2870	169
3525	169
5095	169
169	170
3301	170
3305	170
3526	170
3301	171
5112	171
5113	171
9843	172
21	173
5311	173
158	174
616	174
9711	174
9713	174
2653	175
4218	175
4213	176
3993	177
5320	177
2085	178
5507	178
3233	179
5522	179
3228	180
5526	180
5534	181
5539	181
71	182
89	182
5895	182
6237	182
8099	183
8101	183
8103	183
186	184
2672	185
5306	185
185	186
2574	187
3173	187
7357	188
7364	188
4807	189
5035	189
10	190
188	190
210	191
3185	191
3190	191
2151	192
1983	193
5057	193
5488	193
195	194
4798	194
3180	195
4788	195
2840	196
3160	196
93	197
5100	197
614	198
6523	198
9943	199
9945	199
9086	200
9088	200
9052	201
1260	202
2112	202
1759	203
1790	203
4827	203
1832	204
4825	204
206	205
236	205
2162	205
2299	205
205	206
2300	206
208	207
5348	207
5356	207
207	208
5353	208
7436	208
10061	208
2184	209
2202	209
2001	210
7975	210
1262	211
9442	211
5332	212
5334	212
4760	213
7958	213
212	214
1800	215
2120	215
4830	215
1757	216
5419	216
6950	216
9449	216
274	217
1434	217
2831	217
3595	217
217	218
3583	218
151	219
6931	219
224	220
2590	220
2592	220
220	221
2593	221
2786	222
9548	222
148	223
2580	223
3967	223
104	224
2584	224
226	225
6560	225
8922	225
225	226
6560	226
6567	226
6573	227
9707	227
9726	227
9708	228
2149	229
3164	229
363	230
489	230
8156	230
3243	231
3251	231
5902	231
1606	232
2057	232
1998	233
235	234
236	234
1995	234
234	235
7377	235
205	236
234	236
1854	236
1278	237
5930	237
6227	237
6232	237
88	238
6182	238
8116	238
30	239
240	239
5936	239
5944	239
6238	239
239	240
6226	240
6235	240
9716	241
6451	242
6452	242
10025	242
244	243
8306	243
8309	243
243	244
8485	244
8491	244
247	245
245	246
7409	246
8320	246
2529	247
8477	247
3243	248
7729	248
7840	248
468	249
560	249
2857	250
4916	251
7348	251
7970	251
1371	252
2049	252
2299	252
1839	253
1937	253
2025	253
1839	254
1938	254
2314	254
1832	255
1944	255
2215	255
2646	256
1342	257
4983	257
686	258
2623	258
2370	259
6830	259
2382	260
6820	260
6838	260
6824	261
6829	261
261	262
376	262
4328	262
365	263
3701	263
8703	263
3706	264
6838	264
6840	264
121	265
6480	265
6487	265
735	266
6484	266
6489	266
2627	267
2632	267
9736	267
6481	268
6507	268
6521	268
6525	268
1450	269
4615	269
4719	269
1521	270
272	271
2434	271
2439	271
271	272
353	272
2438	272
3086	272
2824	273
2827	273
273	274
1393	274
1260	276
1796	276
2112	276
1254	277
2026	277
2112	277
279	278
1254	278
6655	278
278	279
5430	279
6653	279
3217	280
5619	280
7580	280
7617	281
7768	281
283	282
3012	282
3259	283
3264	283
5907	283
67	284
3239	284
286	285
288	285
289	285
290	285
285	286
287	286
313	286
286	287
294	287
307	287
9112	287
285	288
285	289
296	289
285	290
929	290
7375	290
292	291
1747	291
8754	292
314	293
3113	293
3114	293
287	294
3115	294
9115	294
775	295
9062	295
3115	296
9062	296
300	297
3114	297
8244	297
5289	298
9555	298
309	299
8244	299
8267	299
297	300
330	300
779	300
2843	300
3116	300
8249	300
1713	301
5286	301
318	302
8552	302
8556	302
9858	302
321	303
323	303
327	303
1716	304
8530	304
3420	305
7431	305
8538	305
8548	305
3413	306
9748	306
287	307
328	307
9222	307
9564	308
9869	308
299	309
316	309
3105	309
8259	309
8264	310
8265	310
9121	310
8252	311
9125	311
3105	312
286	313
290	313
293	314
319	315
323	315
326	315
309	316
5292	316
8259	316
8270	316
2388	317
2778	317
5814	317
302	318
2388	318
9608	318
320	319
8562	319
323	320
7416	320
8556	320
8560	320
322	321
3416	321
8543	321
321	322
303	323
315	323
320	323
324	323
323	324
3403	324
8543	324
319	325
326	325
315	326
325	326
327	326
5284	326
303	327
326	327
5288	327
307	328
9112	328
9212	328
8267	329
300	330
8244	330
8267	330
5801	331
9244	331
699	332
742	332
336	333
337	333
9257	333
7402	334
9259	334
338	335
333	336
338	336
9108	336
333	337
338	337
7402	337
335	338
336	338
337	338
746	339
9254	339
341	340
8392	340
9248	340
340	341
700	341
5800	341
700	342
1703	342
8611	342
779	343
5295	344
7371	344
7380	345
8753	345
8946	345
1712	346
8979	347
2615	348
3543	348
2803	349
5395	349
351	350
799	350
8646	350
350	351
3143	351
8631	351
586	352
5857	352
272	353
354	353
2435	353
2437	353
353	354
3073	354
3075	354
3086	354
559	355
629	355
606	356
4530	356
6545	356
358	357
2337	357
5048	357
357	358
2338	358
2408	358
2408	359
5092	359
8299	359
8299	360
143	361
8155	361
380	362
4251	362
8195	362
113	363
230	363
4262	363
263	364
3701	364
8707	364
2630	365
2639	365
618	366
8190	366
4254	367
8176	367
622	368
2864	368
379	369
8198	369
760	370
761	370
2635	370
571	371
3691	372
3693	372
3701	372
3690	373
3697	373
376	374
378	374
3705	374
376	375
262	376
374	376
375	376
377	376
376	377
2621	377
3704	377
8709	377
374	378
2629	378
8701	378
369	379
371	379
8183	379
362	380
2738	380
8154	380
366	381
1327	381
8188	381
3364	382
3366	382
382	383
384	383
383	384
3366	384
3367	384
589	385
590	385
3030	386
3100	386
5847	386
577	387
3017	387
5846	387
389	388
558	388
5846	388
5854	388
388	389
7406	389
487	390
5840	390
8171	390
5839	391
6306	391
8168	391
393	392
1520	392
5848	392
488	393
518	393
5852	393
1513	394
8448	394
8453	394
1506	395
1523	395
397	396
4	398
400	398
1403	399
399	400
401	400
4	401
408	401
1426	402
10044	402
10045	402
402	403
403	404
400	405
9581	405
410	406
409	407
424	407
1587	408
1591	408
406	409
431	410
432	410
440	410
1586	411
5411	411
595	412
2494	412
2501	412
2508	412
8304	412
410	413
411	413
414	413
444	413
412	414
80	415
1423	415
2650	415
4202	415
4204	415
427	416
428	416
419	417
6414	417
415	418
1593	419
416	420
417	420
6415	421
426	422
429	422
1570	422
420	423
425	423
411	424
413	425
1569	426
415	427
422	428
423	428
6325	429
6332	429
438	430
2436	430
430	431
2442	432
2445	432
432	433
430	434
3947	434
438	435
2436	435
3069	435
434	436
3391	436
439	437
1325	437
436	438
3071	438
437	439
3926	439
3928	439
2414	440
9936	440
9937	440
448	441
431	442
399	443
402	443
403	443
443	444
409	445
424	445
444	445
1323	446
2410	446
3945	446
3935	447
4635	447
450	448
10026	449
10027	449
443	450
445	450
478	451
3080	451
451	452
3073	452
3390	452
1532	453
1542	453
453	454
1542	454
454	455
10032	455
457	456
458	456
6529	457
6533	457
242	458
419	459
421	459
2476	460
455	461
456	461
459	462
2429	462
2433	462
6557	463
8463	463
38	464
8174	464
2463	465
8178	465
441	466
442	466
450	466
10028	466
411	467
418	467
2450	468
9693	469
469	470
465	471
471	472
473	472
474	473
476	473
470	474
475	474
472	475
2454	475
395	476
1506	476
602	477
3084	477
477	478
3074	478
1513	479
3031	479
8179	479
1723	480
482	481
5850	482
553	483
557	483
485	484
468	485
470	485
475	485
5393	486
524	487
537	487
540	487
517	488
3040	488
361	489
546	489
545	490
548	490
5860	490
8162	490
490	491
508	492
513	492
494	493
493	494
495	494
510	494
494	495
497	495
497	496
496	497
2479	497
499	498
507	498
511	498
498	499
511	499
512	499
501	500
500	501
502	501
506	501
501	502
503	502
502	503
504	503
505	503
503	504
505	504
506	504
503	505
504	505
507	505
501	506
504	506
507	506
498	507
505	507
506	507
120	508
8175	508
510	509
494	510
509	510
511	510
498	511
499	511
510	511
499	512
2480	513
6527	513
6308	514
8169	514
492	515
514	515
517	516
3040	516
518	517
522	517
393	518
519	518
527	518
520	519
526	519
528	519
1510	519
1524	520
5845	520
528	521
523	522
8166	522
516	523
3029	523
3097	524
8165	524
2475	525
525	526
2473	526
8177	526
518	527
522	527
8171	527
519	528
527	528
8168	528
9690	529
3099	530
8159	531
8160	531
368	532
535	532
8199	533
8201	533
533	534
544	534
8191	535
8196	535
524	536
8157	537
492	538
514	538
538	539
8172	540
538	541
540	541
539	542
5837	542
6454	542
6295	543
145	544
4256	544
109	545
8162	545
363	546
4253	546
548	547
8158	547
541	548
8173	548
8173	549
562	550
558	551
562	551
4415	551
387	552
5858	552
5855	553
561	554
5855	554
550	555
556	555
7405	555
5851	556
389	557
7406	557
388	558
551	558
557	558
4413	559
6549	559
555	560
591	560
552	561
565	561
551	562
556	562
7407	563
566	564
8167	564
564	565
3096	565
567	566
3028	566
552	567
565	567
9689	568
578	569
580	569
581	569
9690	569
2754	570
369	571
621	571
571	572
3808	572
575	573
4326	573
2738	574
8154	574
362	575
4250	575
2752	576
3017	576
352	577
576	577
8326	578
8327	578
8336	578
578	579
583	580
585	581
584	582
82	583
6605	584
568	585
9691	585
590	586
591	586
5854	586
1086	587
1089	587
8315	587
593	588
8305	588
385	589
5854	589
12	590
599	590
600	590
4524	591
4537	591
599	592
600	592
467	593
592	594
601	594
594	595
1088	595
592	596
601	596
587	597
596	597
563	598
3396	598
7410	598
6606	599
8329	599
8333	599
597	600
598	600
560	601
1186	602
1722	602
602	603
9597	603
356	604
4421	604
3395	605
3396	605
2396	606
4526	606
2695	607
2696	607
638	608
728	608
4493	608
615	609
1528	609
609	610
2765	610
617	611
1531	611
611	612
1530	612
610	613
10034	613
735	614
2624	614
613	615
614	615
6512	615
174	616
6507	616
6508	616
612	617
622	617
611	618
619	618
1531	618
2861	619
8186	619
572	620
3063	620
620	621
652	621
653	621
727	621
532	622
621	622
1724	623
1727	623
625	624
629	624
1727	624
624	625
631	625
627	626
8348	626
626	627
1188	627
8340	627
1087	628
8307	628
550	629
624	629
2397	630
2714	630
625	631
1728	631
1729	631
633	632
9686	632
639	633
9683	633
637	634
9678	634
32	635
9680	635
712	636
722	636
635	637
9679	637
634	638
9678	638
640	639
9684	639
632	640
9687	640
1355	641
641	642
644	642
646	642
642	643
8696	644
8705	644
646	645
9677	646
758	647
761	647
4334	647
8712	648
9659	648
648	649
809	650
3648	650
3651	650
9514	650
650	651
9660	651
733	652
638	653
733	654
8216	654
661	655
8526	655
655	656
656	657
8519	657
3057	658
8407	658
660	659
9859	659
655	660
3056	660
7413	661
7415	661
5	662
671	662
662	663
2585	663
663	664
3055	664
659	666
8407	666
2577	667
9512	667
673	668
9549	668
668	669
3970	669
5	670
701	670
2594	670
5806	671
669	672
3971	672
672	673
3969	673
659	674
661	674
674	675
668	676
678	676
9549	676
656	677
658	677
2576	677
9276	677
147	678
8439	678
2578	679
9295	679
3146	680
3155	680
806	682
842	682
4485	683
689	684
4331	684
690	685
692	685
683	686
689	686
694	687
1579	687
687	688
1579	688
685	689
688	689
1351	690
4329	691
686	692
691	692
2623	692
691	693
2379	693
1558	694
2402	694
10042	694
3968	695
9400	696
157	697
9511	697
697	698
9508	698
332	699
704	699
5780	699
341	700
342	700
9105	700
696	701
702	701
3803	702
9575	702
702	703
699	704
5786	704
9750	704
706	705
5786	705
9120	705
705	706
5783	706
9128	706
9128	707
9130	707
9237	707
8255	708
9237	708
9401	709
674	710
9457	710
729	711
8628	711
723	712
714	713
721	713
722	713
723	713
1682	713
713	714
718	714
1681	714
714	715
715	716
724	716
8670	716
713	717
718	717
737	718
8865	718
726	719
1677	719
724	720
720	721
8665	721
725	722
730	723
8613	723
1682	724
8657	725
715	726
721	726
2631	727
2633	727
2609	728
8674	728
27	729
107	729
711	730
8613	730
198	731
4337	731
6523	731
731	732
4335	732
732	733
198	734
6524	734
734	735
6514	735
4335	736
4348	736
754	737
1655	737
756	738
1665	738
33	739
738	739
751	740
2582	740
740	741
1693	741
155	742
1692	742
798	743
803	743
748	744
8635	744
744	745
8637	745
742	746
9753	746
745	747
8638	747
747	748
8636	748
3144	749
741	750
1701	750
750	751
1675	751
3981	752
7404	753
9258	753
9263	753
640	754
717	754
9687	754
739	755
9451	755
755	756
9452	756
758	757
760	757
608	758
8702	759
4359	760
759	761
2642	761
716	762
786	762
9268	762
762	763
8383	764
8389	764
764	765
8385	765
787	766
793	766
3430	767
2768	768
2769	768
2779	768
3423	768
201	769
784	769
785	769
774	770
776	770
769	771
770	771
815	772
3461	772
3478	773
3479	773
773	774
779	775
780	775
781	775
8250	776
9041	777
775	778
777	778
300	779
343	779
781	779
774	780
776	780
780	781
813	782
9046	782
930	783
7372	783
785	784
9035	785
794	786
2951	786
8640	786
8647	786
786	787
787	788
790	788
8671	788
716	789
765	790
8384	790
766	791
789	791
3142	791
9268	791
791	792
793	792
790	793
3462	794
8394	794
794	795
8391	795
743	796
799	796
800	796
8634	796
796	797
9078	797
9101	797
1732	798
350	799
8634	799
792	800
749	801
795	802
801	802
8885	802
795	803
28	804
842	804
805	806
3621	807
807	808
2798	809
3630	809
4004	809
4005	809
4006	809
815	810
819	810
3466	810
10049	811
811	812
3453	812
9065	813
9069	813
3460	814
811	815
3466	815
812	816
3465	816
1743	817
816	818
817	818
820	819
8298	820
820	821
3475	821
8296	821
3457	822
10048	822
824	823
825	823
4516	824
8535	825
6313	826
6318	826
6320	826
1557	827
1547	828
2377	829
6422	829
829	830
6425	830
3954	831
3957	831
4192	831
9705	832
8219	833
1394	834
1416	834
3293	834
6417	835
6424	835
28	836
806	836
4073	837
4101	838
4103	838
4058	839
836	840
4062	840
4069	840
2401	841
2402	841
9844	841
837	842
839	842
844	843
843	844
845	844
847	844
849	844
844	845
848	845
860	845
847	846
844	847
846	847
848	847
845	848
847	848
852	848
844	849
850	849
860	849
862	849
849	850
884	850
906	850
907	850
852	851
854	851
860	851
848	852
851	852
898	852
854	853
868	853
876	853
851	854
853	854
897	854
856	855
857	855
874	855
912	855
855	856
858	856
870	856
855	857
858	857
891	857
892	857
856	858
857	858
871	858
860	859
876	859
907	859
845	860
849	860
851	860
859	860
868	861
891	861
904	861
849	862
886	863
895	863
896	863
865	864
870	864
874	864
864	865
866	865
873	865
875	865
865	866
875	866
877	866
868	867
871	867
872	867
853	868
861	868
867	868
870	869
872	869
873	869
856	870
864	870
869	870
858	871
867	871
872	871
867	872
869	872
871	872
865	873
869	873
876	873
855	874
864	874
875	874
865	875
866	875
874	875
853	876
859	876
873	876
877	876
866	877
876	877
878	877
880	877
877	878
879	878
880	878
881	878
878	879
882	879
883	879
885	879
877	880
878	880
906	880
878	881
879	882
879	883
850	884
879	885
1320	885
863	886
887	886
905	886
886	887
888	887
895	887
887	888
889	888
894	888
888	889
890	889
902	889
889	890
891	890
893	890
857	891
861	891
890	891
857	892
893	892
915	892
890	893
892	893
894	893
888	894
893	894
895	894
863	895
887	895
894	895
863	896
854	897
898	897
899	897
852	898
897	898
901	898
897	899
900	899
904	899
899	900
901	900
903	900
898	901
900	901
905	901
889	902
903	902
905	902
900	903
902	903
904	903
861	904
899	904
903	904
[truncated: 21,351 more rows]
