# Supplementary material for: Searching for empirical evidence on traffic equilibrium
Source: PLoS One. 2018 May 7;13(5):e0196997. doi: 10.1371/journal.pone.0196997 (PMC5937752; doi:10.1371/journal.pone.0196997)
Supplement: S1 File — There are three files provided. 2 files are for the network description—links and nodes -, and 1 file is for the map-matched trajectory data. The raw GPS data has been downloaded from (https://www.cs.rutgers.edu/dz220/data.html). (ZIP) [file pone.0196997.s005.zip › nodes.csv]

25678	9248
25612	9180
25618	9171
14689	7963
24511	8915
13759	10075
27830	10177
28568	10279
5673	8152
6114	7689
6011	8143
21595	8209
4849	14697
7031	12235
7897	12013
7433	12047
7393	12086
7584	11117
6930	10850
6117	10766
5745	10536
5366	10718
4833	11243
4683	11369
2861	13185
553	20278
24236	11160
19360	18540
5124	10881
2342	14907
2014	14640
21847	11118
23275	9909
7235	7493
7339	9446
14143	8639
13847	8661
19430	9929
19686	9923
19690	9713
6145	10757
9148	10788
12653	11028
5335	10528
5816	10607
5318	10562
24247	9930
6592	7692
6963	7558
6949	7492
6932	7397
6892	7213
6975	7182
7605	12283
24016	10150
-3339	20331
-1526	16573
47	14299
322	14115
2136	12595
4880	9754
6047	9554
5302	10831
3669	12565
3299	12962
3164	13107
2469	13853
2263	14080
2112	14245
2264	14837
2353	14894
212	17358
-52	18033
-45	17208
1110	16358
5403	19963
7457	12836
7594	11872
7590	12191
7804	11878
19789	9715
21858	9960
22701	9898
3813	15050
3806	15093
4051	15106
23030	8649
1909	15496
2434	14931
6442	12825
7344	11942
7598	11764
7566	10269
7395	8920
7079	7698
7056	7533
7347	7443
7730	7384
22721	9717
23029	9723
-88	18781
275	18618
-33	18097
23529	9486
9146	10809
7977	10832
24250	11095
23920	9926
20637	9372
6850	12471
238	17325
-14	18092
19789	9925
8317	11932
21886	8675
-25	18105
-2066	20124
-1300	19218
7607	12056
19402	9399
18639	10095
16397	9553
16142	9447
24235	10934
23782	11052
24037	10818
10042	7302
9637	7290
9854	7271
9741	8028
10191	9382
10064	10984
9901	10968
10232	9924
10044	9551
7775	9383
7568	9403
7717	9396
10737	9476
10672	8973
10616	7356
20828	10174
20830	9732
23279	9200
20145	9931
24252	9284
24265	9284
23278	9478
22718	9897
12581	7816
8797	8639
12165	7964
10687	8521
8791	9038
25101	10448
25108	9521
25108	9502
18983	10039
18976	9606
18325	10616
18389	10243
10741	10920
11383	11012
8780	9808
8079	9422
8171	9715
8174	9564
8171	9622
7784	9574
7789	9764
8122	9734
11890	10995
5180	10161
18984	10171
13201	11469
13383	11331
3345	11438
3210	11577
2149	12613
2032	12713
883	13644
2636	14710
1090	13874
5521	10394
5095	9830
5214	10168
5114	7537
5927	7579
6250	7699
6114	7652
5602	7531
5177	7559
6672	8614
6578	9480
6580	9461
6623	9141
7403	9775
19401	10985
15981	15149
25584	12452
26683	11427
7523	4796
7697	3925
6585	3408
5525	3093
5427	3141
4912	2114
4512	2539
3310	4122
5127	7439
8592	5587
8157	3076
7398	5572
7694	3002
7155	3217
7452	6875
7738	7802
7852	8039
8802	8293
23668	9738
23810	9720
24250	9731
23278	9742
23528	9746
17449	10970
17481	11093
17913	10970
17702	11134
6390	7022
20010	9719
3815	13443
5026	11574
3072	4708
5419	2673
5382	2677
5474	2927
1472	15183
1922	15505
1841	14598
1803	14682
18404	10163
17333	8894
22566	8164
22567	8081
22285	8149
22257	8053
22289	8075
3908	12777
22113	8199
7252	9355
7438	6116
5610	3260
6077	3510
6152	3537
6612	3542
22964	9903
6876	6659
18914	11969
19534	12179
19910	12156
20151	12145
20464	12141
20460	12580
19886	12593
18632	10125
19207	10953
18832	10919
18978	10607
8933	9043
19477	7762
19144	7693
19076	7690
8031	7422
7668	7463
7545	7365
7414	4996
7417	4417
7212	4284
7246	4113
1832	11369
2198	11713
3868	14705
3401	14528
2694	14058
27428	10732
27341	10519
27294	10454
27514	10899
27212	10852
27649	10732
28436	11549
28355	11545
26876	10033
27012	10363
27033	11194
27091	10640
26662	10281
25808	9650
26523	10225
26734	10641
27828	10006
27075	9149
27443	9682
27832	9691
28637	10148
27535	9951
27451	10450
26216	9309
26268	9975
25978	9895
25792	9826
26602	9960
27724	10644
26666	9875
27237	9627
26221	9975
26794	9425
26865	9095
27015	9522
27233	9315
27625	9689
27628	9839
27344	9511
27623	9441
26948	9733
27200	9785
27422	9823
27466	10345
26386	10522
26587	10442
25600	10574
25106	9953
25996	10879
25594	10999
26143	11181
26019	10853
25986	10885
26020	10933
25215	10451
25432	10860
25240	10797
25098	10797
26762	11157
27354	10999
28763	11183
28275	10767
29276	11936
20627	8845
16977	9004
24615	12033
24617	11858
21355	8628
18836	7720
18860	7498
20997	7560
21366	7561
31168	7793
31157	7810
30156	9151
31409	10834
20147	9721
21085	9945
20008	9929
20298	12579
20921	12581
19786	10156
19446	10116
20827	10371
21082	10375
21308	11822
21330	10210
20453	13160
20936	13109
20923	12358
20737	12148
20694	12245
20645	12353
21098	12358
21085	10177
21087	9737
19684	10154
20543	6740
20872	6862
20929	6735
21182	8213
20365	8616
21096	8625
21099	8411
21100	8248
19971	9064
19798	9060
19800	8603
20020	8609
19804	8389
19807	8220
9385	3371
10333	1994
13236	7274
14213	7972
14022	7608
14393	7849
13673	7375
13950	7466
14298	7504
13785	7478
16328	8100
15915	8019
15229	8050
16138	8069
16572	8162
16111	8368
16538	7858
16315	8609
16354	8422
15701	9269
16093	8716
15917	8776
15928	9037
15775	8766
16202	8829
16482	8883
16229	8899
16034	8963
16140	8285
16298	8646
16474	8927
15882	9039
15869	8834
16281	8985
18226	7601
17824	7847
17711	8111
17578	8160
18217	7588
18353	7836
18227	7581
17853	6983
18235	7594
17842	6988
16734	8227
17693	8084
17754	7904
15855	7972
16027	7995
16280	8058
16892	8198
17305	8173
17441	8147
17445	8312
17275	8203
19012	7132
18733	7297
17178	9462
17194	9360
17225	9237
17212	9076
17450	9121
17278	9119
16954	8985
17491	9069
17073	9050
17078	8997
19446	7537
19446	9920
19447	8357
18137	8016
19963	6151
19764	8163
19483	7993
19488	8048
19440	8275
19449	8102
19363	8175
19474	8234
19559	8142
19674	8189
19182	7028
19167	7037
19478	8384
19411	7460
20149	8108
20146	8386
20229	8197
19968	8117
19905	8151
20168	7972
20140	9067
20143	8610
20133	9721
19551	9403
19459	9654
19483	9377
18125	9061
18117	9116
18108	9179
18114	9061
18096	9177
18575	9159
18573	9182
19098	9118
19097	9145
19095	9196
18813	9168
18809	9127
18688	9157
18891	9147
18594	9140
19439	9286
18241	9091
18441	9159
18555	9179
18788	9213
19322	9373
19454	9086
19448	9493
20159	8826
20141	8826
19974	8824
19799	8818
19458	8694
19634	8831
20141	8846
20159	8846
20155	9067
19442	8793
19435	8764
19974	8844
19799	8840
21310	9440
20852	9146
20881	9403
20842	10371
20845	9733
20844	9941
20843	10174
20153	9117
20134	9665
19618	9380
19665	9359
19972	9323
20108	9392
19795	9318
19550	9312
20827	9941
20343	9444
20130	9930
19692	9478
19747	9478
20124	9691
20879	8065
20860	8409
20858	8623
20826	8249
20823	8623
21208	8171
20843	8533
20943	8212
20871	8409
21011	7560
21599	8175
20841	8623
20845	8408
22221	8217
20839	8858
20838	8840
20855	8858
20856	8840
22176	9456
21415	9458
21353	9178
21325	10377
21341	10377
21345	9950
21331	9692
21331	9949
21338	8845
21341	8627
21884	9143
21944	9281
21838	9596
21988	9466
21805	9412
21860	9755
21720	9409
22079	9467
21358	8430
21888	7941
21495	7115
21345	8277
21471	8218
21365	7976
21878	8128
20964	6560
21868	7911
21859	7865
21976	8176
21887	8279
22110	8226
21875	8493
21796	8224
21663	8174
20089	6704
20088	6689
21351	7564
22280	8971
21319	7227
20663	6786
21321	11824
19427	10293
19446	10296
20129	10357
20145	10357
19446	10314
19386	10979
19428	10310
18984	10190
20129	10376
20127	10161
20145	10162
21341	10394
21325	10394
20828	10388
20735	7556
20725	7747
20730	7819
22831	8767
22521	9050
22173	7546
20954	7747
21124	7026
20705	8029
21858	10337
21858	10351
21847	11135
21868	11118
22938	11151
21867	11135
21408	11136
21875	10349
21875	10335
21775	12341
21392	12291
21189	12227
21834	12550
21859	12221
21854	12136
21588	12298
20115	14617
20001	14748
20826	13388
21736	13059
21163	11273
21248	11219
20858	11612
23132	8725
23207	8723
23284	8600
23313	8530
23404	8809
23238	8785
23054	8656
23484	8837
23369	8846
23163	8788
22555	5482
23562	8804
23278	9463
24250	9487
24263	9487
24335	8936
24040	8892
24263	9501
24250	9500
23924	8838
23992	8838
24252	9293
23279	9192
24265	9294
23173	9186
30096	20430
30012	20391
19357	18433
19129	11521
19248	11772
19033	11680
18997	11782
18599	11641
18777	11667
19097	11733
18947	11867
19423	11857
18952	11742
17695	11498
17289	11389
22704	9469
25185	8940
25121	9502
25121	9521
25119	9952
25113	10798
24977	8938
25111	9149
25119	8925
25210	9952
25315	9994
25382	10046
25486	10140
25680	10149
25357	8900
24920	8903
24247	11173
23552	11160
22885	10664
22907	10665
23066	10877
23629	11725
22700	10408
22718	10407
23267	11115
23077	11142
23162	11079
23431	11436
23780	11163
22899	11139
23467	11492
23209	11039
21314	11431
21335	10924
24250	11160
24232	11173
20035	11547
20479	11596
20823	11602
19394	11004
19379	10997
20209	11639
22709	10396
23263	10403
23271	10403
24239	10422
24251	10422
25100	10437
25091	12141
25094	11186
25094	11172
25118	10442
25109	11172
25108	11186
25107	12143
24251	10435
24239	10435
24219	10153
25591	11195
22696	10396
23271	10415
23263	10415
21290	12377
21320	12073
21263	12408
21026	12103
21300	12174
23672	12406
23536	12575
23136	12725
23407	12643
23877	11924
26586	8943
26970	8774
26589	11214
26419	11242
26373	11211
26374	11459
26303	11193
26446	11195
27001	11203
26351	11092
27179	11331
27252	11154
26770	11126
26688	11197
26727	11188
27099	11645
27301	11242
26773	11219
26804	11210
23977	12104
23794	12008
23632	11761
23685	11807
23741	12220
23961	12067
24400	12192
23769	12162
25629	12811
25302	12616
25117	12450
25493	12690
25061	12635
24611	12204
24684	12272
25089	12552
25088	12727
25150	12626
19907	20366
19890	20361
19405	19349
19409	16061
19498	17780
19412	15839
26378	13184
26787	13428
26931	13132
27076	11751
26506	13170
26581	13201
27020	13158
27030	12911
26896	13255
26976	13187
27122	13189
27066	13205
26497	14151
27632	9266
27858	9412
27816	9609
16001	10833
15799	10492
15527	10115
15165	9879
14758	9831
17033	10846
17809	10934
16901	10852
13984	9533
15541	10109
19696	19159
19443	19370
20845	19068
19983	19246
20324	19136
14947	10890
19551	18929
19272	18746
19194	18743
19095	18740
19271	18695
19197	18694
19129	18692
19194	18792
19193	18842
19050	18723
19139	18597
18972	18691
19032	18672
18682	18646
18763	18663
18693	18627
18763	18642
19064	18840
19059	18790
18824	18573
19275	18794
18601	18363
18714	18730
18721	18823
18710	18885
18889	18695
18922	18645
18934	18785
18768	18728
18829	18652
18917	18723
18944	18845
18645	18728
18627	18793
19001	18838
19008	18900
19017	18957
18980	19061
19122	18958
18960	18963
19048	19094
18927	19037
19259	18841
19063	19430
18807	18390
18782	18428
18760	18462
18760	18484
18759	18508
18757	18547
18607	18605
18601	18506
18601	18456
18601	18408
18602	18339
19029	18667
19115	18542
18999	18629
19033	18578
19068	18524
18799	18446
18912	18530
18897	18576
18832	18413
19151	18959
19152	18842
16258	20385
18241	19575
18253	19571
18453	18592
18464	18595
17825	18390
18462	18569
18472	18572
18249	19159
18263	19368
18250	19582
18239	19586
18239	19158
16285	20377
30403	20435
30392	20430
30325	20440
30556	20368
30462	20211
30552	20411
28266	19965
27329	10973
27346	11098
26521	15672
29691	18261
31430	19336
31640	19485
31622	19507
27581	16722
28585	9792
29359	11443
28694	9908
29109	10522
29384	11558
29188	10896
29265	10945
29211	10835
29678	10832
29279	10876
29196	10682
28956	10970
29264	11107
29498	10870
15200	8697
17089	19921
17089	19936
17077	19924
19659	20054
30968	17722
30576	19040
30541	18430
21783	18875
21766	18955
21707	19067
21881	18899
21857	18894
21751	18867
21784	18959
21797	19062
21081	18503
21387	20111
21686	19174
24879	19409
24911	19272
24750	19472
21711	19128
25024	19190
25515	19828
21658	19155
25758	16182
25603	16210
25788	16166
25755	16162
25841	16164
25855	16076
25887	16034
25919	16041
25760	16189
25789	16179
25227	16241
25266	16273
25313	16313
25358	16349
25590	16240
25627	16254
25672	16250
25769	16232
25812	16042
25606	16310
25566	16293
25404	16144
25423	16176
25390	16104
25336	16140
25300	16173
25263	16208
25377	16304
25397	16258
25574	16276
25357	16223
25392	16190
25542	16345
25620	16172
25630	16131
25638	16090
25462	16167
25494	16132
25530	16088
25749	16116
25532	16149
25568	16146
25492	15886
25539	15956
25649	15968
25777	16014
25853	15915
25770	16029
25759	16075
25530	16044
25535	15996
25645	16012
25670	16063
25641	16059
25616	16056
25622	15883
25641	15800
25651	15758
25592	15701
25429	15723
25376	15870
25377	15882
25549	15873
25563	15819
25572	15783
25582	15741
25451	15762
25470	15798
25414	15883
25490	15834
25452	15885
25530	15912
25652	15926
25660	15886
25512	15873
26458	15852
26487	15949
25816	15907
25309	15878
26431	15826
26444	15822
31183	11812
31082	11812
31187	12086
31078	12083
31376	11687
31282	11685
31183	11682
31081	11680
31378	11748
31282	11745
31184	11743
31082	11740
31183	11610
31382	11672
31200	11393
31103	11609
31282	11799
31077	11648
31430	11643
31348	11614
31192	11545
31080	12265
30943	11335
31429	11603
30971	11384
31425	11620
31187	11520
30501	10987
21807	7409
22092	7308
21849	7869
21606	7277
22179	7563
21945	7241
20500	6376
20124	6293
20085	6603
20510	6353
20563	6233
20566	6224
20650	6032
20690	5993
20498	5229
20456	5385
20418	5528
20382	5665
20343	5813
20241	5485
20310	5949
20265	6115
20262	6126
20534	5707
20486	5857
20453	5961
20590	6011
20624	5907
19920	5105
19908	5290
19889	5575
19878	5730
19871	5842
20122	5079
20092	5310
20054	5596
20033	5748
20019	5858
19966	6264
19974	6201
19991	6070
19993	6060
20015	5887
19537	5287
19554	5574
19562	5727
19568	5839
19569	5869
19581	6042
19582	6052
19718	5835
19719	5724
19721	5570
19723	5282
19719	5866
19721	6040
19722	6051
19867	5872
19858	6045
19857	6055
19083	6322
19470	6253
19465	6211
19447	6063
19446	6053
19426	5881
19360	5320
19391	5589
19409	5741
19421	5850
19132	5939
19167	6104
19168	6113
20595	5724
19225	5610
19068	5648
18911	5686
18769	5720
18576	5767
19022	5428
19100	5799
19123	5909
19180	5372
19253	5763
19274	5872
18708	5540
18819	5872
18853	5977
18881	6060
18921	6184
18862	5485
18948	5838
18975	5947
19030	6156
20717	6061
20662	5925
18658	5913
18760	6091
20751	6337
20103	6688
20106	6702
22416	8669
22500	9072
22648	8469
15000	8808
15507	8902
15016	8732
14942	9148
15175	8841
4817	10651
31417	16509
31268	16791
27952	16920
29370	18251
28145	17207
28133	17111
29131	18087
29406	18188
28355	17288
27876	17269
27884	16885
29289	17896
29520	18008
29175	17676
29205	17772
29206	17843
29106	18042
29055	17805
29001	17786
29101	17807
28952	17796
29458	18109
29121	18091
29306	17783
29507	17924
29518	17971
29273	17804
25700	18625
25840	18658
25664	18561
25668	18643
25586	18617
25752	18723
25766	18950
25715	18779
25945	18748
26057	18767
26052	18657
25776	18560
25966	18493
25971	18609
25738	18988
25496	18873
25477	18862
25426	18792
25446	18734
25389	18829
25822	18875
25866	18818
26805	18136
27152	18009
25299	18859
25473	18474
25425	18611
22641	19063
22640	19050
22627	18606
27227	17961
7177	4426
6003	4718
6353	5046
6651	4945
6862	4973
6472	5003
7487	4998
7706	5025
8604	5587
8743	6797
10516	18695
12258	18476
12408	18488
12572	18497
12377	18680
10118	19440
9929	19408
8855	5510
8969	5415
8941	5513
1848	14332
2713	13354
-383	17899
-836	18456
1337	15109
778	16046
-1939	20062
5940	10684
6270	10863
6147	10818
13369	11361
31280	16803
31269	16803
30624	16668
29305	18830
29472	18324
29126	18679
29200	18471
29226	18397
29297	18423
29287	18505
29364	18534
29207	18738
29331	18670
29424	18400
29291	18663
29208	18592
20883	20097
20842	20065
20922	20130
20927	20134
20880	20264
18294	20293
18218	20088
18656	19932
18900	19842
18693	19898
18847	19837
19006	19831
18735	19934
18665	20007
18795	19766
18777	19814
18770	19895
18240	20088
18978	19452
18976	19440
16628	20074
16631	20086
16535	8120
16574	8055
18073	6858
18627	6528
19684	10319
22980	9146
22974	9457
26050	11205
7549	10731
23437	20384
25182	20412
24687	19843
24681	19835
21613	20395
8811	7719
8828	7226
8129	7795
7980	7376
8686	7353
6661	6823
6622	8066
7010	7977
6971	7655
6670	3932
6680	3836
19021	12431
18531	12217
18315	12068
18660	11974
22286	12465
21880	12595
21846	12574
21978	12372
8618	4311
7399	5550
8592	5563
8604	5563
9396	5619
11493	11654
10047	11810
10169	9386
9722	8028
9710	7899
10080	10749
10989	11082
-1323	19736
9664	7399
5652	3631
5854	3398
6528	10055
6633	11526
6510	10574
6270	3597
6240	3908
20049	8196
20024	8227
13089	9059
14022	9556
12732	9076
14027	9539
11939	9042
14115	8644
10741	9501
10955	10934
5112	8590
12711	10262
11029	10959
5091	8587
10463	10939
12172	9209
8032	7457
13060	10034
7606	7520
10805	9909
10937	10734
12296	10619
12588	9230
12671	9887
13624	9280
11984	9123
14194	8118
7694	7427
12251	10041
7175	7548
13128	9747
12253	10657
10565	10985
10979	10520
14025	9312
7308	7529
14039	9446
12050	10442
14214	8123
12873	10201
13550	9296
13493	8974
10914	10532
8796	8652
12974	9917
10759	9498
7615	11767
12775	7266
12335	7261
12581	7345
7570	10492
7522	10834
7308	10796
7573	10860
7597	10783
7813	10834
9229	9507
7719	7803
8806	8015
9084	12601
9084	12620
11805	12116
9987	12617
12649	11576
9931	8898
9487	8300
9026	8297
13164	11105
11712	11993
9245	8645
13219	11683
11013	12445
9246	8301
9237	9051
12655	11590
9256	7537
12557	12092
11016	12459
9746	12600
12819	10252
9251	8021
9490	8024
9227	9652
9033	8018
9245	8503
9036	7722
11796	12104
9662	9052
9498	7732
9257	7429
9741	12620
9224	10067
9019	7434
9996	12598
9254	7727
11871	11308
11809	11102
12232	11353
12713	11314
12978	11483
12737	11102
12394	11734
11923	11475
12400	11748
10819	11851
12780	11515
12948	11486
10057	12457
10992	8420
11384	7258
10664	8124
10986	9382
11369	8128
11000	7812
11759	7261
10995	8471
11746	7816
11181	8545
10964	8929
11378	7814
10806	8953
11747	8127
11443	8559
11384	8576
12168	7820
10995	8125
11671	7261
11368	8274
10929	7253
19836	8194
20026	8182
19352	8045
19247	7873
19800	8772
19969	7543
19367	7889
19606	8386
19427	7901
19967	7744
19442	7760
19779	8747
19287	7725
19349	8025
19801	8721
19491	7788
19209	8004
19806	8260
19461	8503
19473	7645
19199	8019
20154	7749
19337	10270
19181	9399
20145	10331
20076	10354
17062	9890
18201	9966
17066	9635
17472	9740
17109	9901
17090	9776
17200	9585
16818	9605
17132	9831
17168	9450
17165	9480
17226	9340
18192	10009
19322	9467
16417	9502
15572	10165
15861	9979
15914	10284
16509	9116
16353	9696
15300	10289
15656	10115
15581	10159
16095	10135
16091	9612
15833	10554
15733	11092
16594	9759
15848	10544
16485	11260
16471	10911
16439	11006
16649	9574
16757	10387
16681	10560
16762	10357
16434	11219
16928	9008
16758	8995
16627	10641
16505	11099
16449	11213
16432	11063
16293	11301
15853	10555
16722	10473
16662	9576
18505	11581
16626	10568
16873	10271
15839	10564
16644	9591
16497	10920
16659	9595
15268	8352
15254	8349
16624	9674
16575	9559
16736	9608
15410	8022
16674	9515
15207	8661
-3361	20056
-3488	20305
5745	11342
4542	12657
5525	12968
5328	11842
4530	12669
5536	11613
5767	11364
4557	12671
5226	10931
5525	11604
5307	11839
5531	12558
5400	11160
5446	11956
5702	11396
5320	11851
5770	11411
6030	12584
5758	11352
5231	11346
5316	11831
5001	11134
12790	11888
12576	11311
12473	11310
12930	10221
12352	10631
12997	11088
12183	10782
12137	11722
12565	11459
12471	11452
12314	11539
12502	11973
12840	10281
12424	11464
12605	11467
12904	10370
12136	10788
12286	10691
11976	11772
6655	4313
5987	4276
6860	4419
2461	5682
7134	4776
6219	4666
6647	4752
6737	4312
2735	5195
7093	4422
1189	5617
5881	3666
6542	5566
6350	4530
6106	4185
6221	4081
6954	4439
1351	4749
22713	10133
23263	10137
22957	10135
22697	9125
22579	9451
23530	9200
22853	10134
23157	10136
23048	10136
23153	10285
23152	10402
23045	10284
23043	10402
23151	9476
23143	9907
23388	9910
23783	11150
23391	10674
23544	10792
23787	10571
24236	10698
23972	10756
23266	10912
23603	10871
23267	10671
23461	10709
23258	10671
22741	11134
22467	8862
23781	8863
24064	9283
24274	9128
24069	9129
23777	9041
24068	9161
23985	9479
23986	9303
24434	10425
24255	10148
24440	10139
24660	9510
24662	9834
24257	9981
24597	10084
24251	10697
24453	10698
24318	10435
24251	10771
25097	10965
24911	10960
24911	11026
24860	10443
24411	10863
24858	10859
28274	10524
28177	10316
28278	10700
28342	10727
28110	10056
28107	10289
28203	9601
28201	9758
27833	9551
29068	9578
29492	10248
25625	8947
19861	6751
20117	7036
19270	7183
20854	7558
20917	6925
20387	7546
20725	7718
20402	8078
20722	8100
24213	12120
25987	14951
25279	13726
25291	13725
26000	14948
26796	13548
28546	13515
29025	13623
28332	13342
27619	14839
27234	14797
26697	14523
26613	14508
27031	12882
27655	12881
27385	13159
28102	13003
28446	11561
28753	11937
29046	11641
28938	11428
29893	11005
5336	9152
5423	7589
-1148	17165
4896	6019
2832	3870
7502	7214
277	12257
7633	4201
5528	7937
7493	3511
5612	8817
2958	4070
-1517	14794
2931	4035
-1415	17535
-1803	15561
6090	3666
244	12661
4112	10580
6625	3604
5110	6451
-1703	14757
-291	14186
-715	16469
6729	6059
2943	3933
7207	2607
2222	10300
5481	8050
5471	8828
-1000	13127
3774	5153
5382	9589
5623	10019
3049	3848
4777	6098
-2252	16252
2126	10538
7619	3901
2820	2470
5201	9623
5420	8498
-1581	18794
5895	3634
7380	5234
293	12540
5455	9023
6563	6120
7201	3314
5482	8006
-999	15344
-463	12656
7079	5216
548	12389
2906	11851
2710	3979
5612	9658
6751	3621
3170	6216
4386	6410
3770	11960
-1482	15331
5601	9469
5773	3562
-1447	14454
4528	11643
5469	8936
6100	7463
149	12661
1803	2961
5276	9040
490	11956
-2243	15026
7295	3550
5540	8677
1096	12675
-1559	17757
6095	3728
7692	4488
3798	12080
6595	3453
64	12592
6403	3693
2692	2700
5940	10593
5364	9189
5434	7568
6101	3522
6721	6236
2952	3773
7806	6573
346	12336
4774	6740
7016	3873
3243	11503
-1449	15365
5615	8738
8629	3524
168	12096
3382	10491
1769	10441
2938	3897
5556	2913
4836	6220
5420	8508
6029	3628
6395	3643
-1825	14864
-381	14253
5607	9047
6426	6173
2767	4017
7268	3747
7530	2713
6091	5608
5548	7945
7473	3451
5341	8801
-999	12638
3222	4454
5154	9100
9330	5494
5618	3051
2615	10540
3896	2584
-2175	15071
9164	5475
3374	4132
5204	13302
5635	7684
3556	11762
5594	9104
5377	7935
6469	5998
5206	8556
5337	8946
5287	6885
7421	3449
434	12259
5560	7863
2766	4004
6801	3550
7005	8168
3258	11487
-1898	15100
1373	14098
-1651	14639
5378	8935
4148	11204
5500	8598
-85	12388
3979	12093
5414	9064
7965	6132
452	12043
-1427	15278
5540	8651
-1512	15345
3609	10257
469	11834
5158	8931
-1530	17702
4865	6011
5553	8898
4033	11938
-1898	15030
-310	14107
-252	12341
5468	7591
6629	6095
7097	6848
400	12403
5521	7905
3961	9885
5556	8738
-1699	15291
2802	11089
1337	10906
2814	3963
5663	9833
1734	6962
9371	5431
-7	12154
5341	8527
-1600	18939
6053	3567
6236	3610
5579	6357
-1635	14657
5556	9031
6658	5871
2963	4040
6614	3550
-1289	13394
-577	17419
7829	3800
-383	13321
2632	4241
630	12347
5091	8642
2676	3996
2464	6912
7065	7969
3204	10325
5530	9612
415	12619
4716	6082
4239	12405
3180	2739
4059	11624
5341	8148
6652	6294
5887	6878
1834	10850
5373	7957
-1519	15404
1463	4168
5264	9006
485	13198
5108	6910
7099	3644
390	12158
565	12772
6536	7679
5341	8670
2796	12557
6999	8451
1945	2936
1505	13657
4735	6775
5377	8799
6994	8614
6291	3674
6338	6567
5435	9102
1610	13043
4909	5993
3120	3775
7958	7153
591	11985
5540	8737
2879	4318
3154	9819
5539	2650
7683	4899
5617	8679
3530	5306
5501	8561
6114	3480
[truncated: 8,065 more rows]
