# Supplementary material for: Searching for empirical evidence on traffic equilibrium
Source: PLoS One. 2018 May 7;13(5):e0196997. doi: 10.1371/journal.pone.0196997 (PMC5937752; doi:10.1371/journal.pone.0196997)
Supplement: S1 File — There are three files provided. 2 files are for the network description—links and nodes -, and 1 file is for the map-matched trajectory data. The raw GPS data has been downloaded from (https://www.cs.rutgers.edu/dz220/data.html). (ZIP) [file pone.0196997.s005.zip › readme.txt]

**********************
DATA

There are three files provided. 2 files are for the network description - links and nodes, and 1 file is for the trajectory data.


NODES
*****

id             -   row number is the node id
1st column     -   [proxy for latitude] - a converted geographical position for the given node [m]
2nd column     -   [proxy for longitude] - a converted geographical position for the given node [m]


LINKS
*****

1st column    -   origin node id of the link
2nd column    -   destination node id of the link


TRAJECTORIES
*****

chronological sequence of nodes separated by commas
each row represents a unique trip
