# Supplementary material for: Searching for empirical evidence on traffic equilibrium
Source: PLoS One. 2018 May 7;13(5):e0196997. doi: 10.1371/journal.pone.0196997 (PMC5937752; doi:10.1371/journal.pone.0196997)
Supplement: S1 File — There are three files provided. 2 files are for the network description—links and nodes -, and 1 file is for the map-matched trajectory data. The raw GPS data has been downloaded from (https://www.cs.rutgers.edu/dz220/data.html). (ZIP) [file pone.0196997.s005.zip › trajectories.csv]

3479.000000	9258.000000	753.000000	9093.000000	8390.000000	8636.000000	748.000000	744.000000	745.000000	1703.000000	342.000000	8611.000000	8761.000000	2815.000000	8759.000000	8760.000000	2842.000000	3984.000000	1701.000000	750.000000	751.000000	740.000000	3981.000000	752.000000	55.000000	9427.000000
7183.000000	1201.000000	3450.000000	936.000000	10058.000000	10057.000000	2988.000000	10002.000000	9999.000000	8839.000000	1052.000000	8814.000000	1056.000000	8828.000000	1053.000000
8345.000000	8338.000000	1189.000000	7411.000000	7408.000000	7410.000000	598.000000	600.000000	590.000000	586.000000	5854.000000	589.000000	385.000000	589.000000	4417.000000	4421.000000	604.000000	6545.000000
5700.000000	2286.000000	8046.000000
9693.000000	469.000000	3031.000000	1524.000000	520.000000	8169.000000	8164.000000	6308.000000	6295.000000	6299.000000
4951.000000	10.000000	2572.000000	4998.000000	3185.000000	191.000000	7976.000000	7974.000000	1888.000000	2284.000000	5046.000000	5045.000000	5004.000000
712.000000	636.000000	8354.000000	9679.000000	637.000000	634.000000	32.000000	9682.000000	8679.000000	8678.000000	9683.000000	633.000000	632.000000	3806.000000	82.000000	583.000000	580.000000	8329.000000	599.000000	590.000000	586.000000	5854.000000	388.000000	389.000000	557.000000	483.000000	1377.000000	1506.000000	476.000000	473.000000	472.000000	1521.000000	270.000000	1516.000000
9693.000000	469.000000	470.000000	485.000000	7405.000000	1728.000000	7405.000000	555.000000	560.000000	601.000000	596.000000	7409.000000	7414.000000	7413.000000	7412.000000	8529.000000	7415.000000	661.000000	655.000000	660.000000	659.000000	674.000000	710.000000	9400.000000	9398.000000	7417.000000	9565.000000	9558.000000	9566.000000	3401.000000	9869.000000	308.000000	3433.000000	9563.000000	8236.000000	3404.000000	5292.000000	316.000000	8273.000000	8249.000000	300.000000
6812.000000	4179.000000	1362.000000	2349.000000	2876.000000
9693.000000	469.000000	470.000000	474.000000	473.000000	2457.000000	2442.000000	432.000000	410.000000	406.000000	409.000000	407.000000	1591.000000	408.000000	4.000000	398.000000	127.000000	5414.000000	4885.000000	1466.000000	1469.000000	4711.000000
2476.000000	460.000000	6535.000000	9697.000000	9698.000000	9701.000000	6532.000000	6529.000000	457.000000	456.000000	461.000000	1569.000000	426.000000
1539.000000	9714.000000	9702.000000	9711.000000	174.000000	1528.000000	609.000000	610.000000	613.000000	615.000000	6506.000000	6526.000000	6508.000000	616.000000	174.000000	1528.000000	609.000000	610.000000	613.000000	6523.000000
1344.000000	4823.000000	4824.000000	3571.000000	1894.000000	7139.000000	2209.000000	1978.000000	4740.000000	5052.000000	5049.000000
5806.000000	671.000000	662.000000	663.000000	664.000000	87.000000	7407.000000	7408.000000	7410.000000	598.000000	600.000000	590.000000	385.000000	7406.000000	557.000000	483.000000	1377.000000	1506.000000	476.000000	473.000000	2457.000000	2442.000000	2445.000000
9900.000000	3425.000000	5.000000	670.000000
1680.000000	2788.000000	1672.000000	1679.000000	1681.000000	8860.000000
4831.000000	9903.000000	5334.000000	5330.000000	2830.000000	4827.000000	2829.000000	5337.000000	4853.000000	2828.000000	5426.000000	4759.000000	4760.000000	4935.000000	7972.000000	7969.000000	7033.000000	4940.000000	1842.000000	4970.000000	7960.000000	9449.000000	9463.000000	2831.000000	217.000000	1434.000000	3563.000000	3574.000000	5196.000000	3186.000000	3522.000000	3179.000000	2533.000000	3303.000000
2525.000000	1086.000000	587.000000	597.000000	600.000000	590.000000	385.000000	7406.000000	557.000000	483.000000	1377.000000	1506.000000	476.000000	473.000000	2457.000000	2442.000000	432.000000	433.000000	2414.000000	9935.000000	2416.000000	2415.000000
5118.000000	1342.000000	257.000000	1776.000000	1942.000000
10060.000000	1597.000000	1606.000000	1616.000000	1599.000000	1609.000000
5362.000000	3340.000000	4613.000000	1422.000000	1385.000000	4573.000000	2853.000000	1363.000000	4604.000000	4594.000000	1441.000000	4878.000000	4883.000000	1364.000000	1365.000000	9610.000000	128.000000	4848.000000	4850.000000
3477.000000	3476.000000	3475.000000	821.000000	3453.000000	812.000000	3129.000000	8593.000000	9069.000000	813.000000	782.000000	9041.000000	777.000000	778.000000	9062.000000	3116.000000	3114.000000
4417.000000	4421.000000	604.000000	6545.000000	356.000000	4537.000000	591.000000	560.000000	249.000000	7413.000000	661.000000	674.000000	710.000000	9400.000000	9398.000000	7417.000000	9565.000000	9558.000000	9566.000000	3401.000000	9869.000000
2525.000000	1086.000000	587.000000	597.000000	115.000000	8336.000000	578.000000	569.000000	2737.000000	8154.000000	380.000000	362.000000	4251.000000	8197.000000	8194.000000	8196.000000
951.000000	1593.000000	419.000000	459.000000	6535.000000	9697.000000	9698.000000	6541.000000	6544.000000	6531.000000
7380.000000	345.000000	8946.000000	9423.000000	1712.000000	1711.000000	9230.000000
1528.000000	38.000000	6294.000000	8175.000000	508.000000	2475.000000	525.000000	8178.000000	465.000000	471.000000	472.000000	475.000000	485.000000	7405.000000	555.000000	560.000000	249.000000	7413.000000	661.000000	655.000000	656.000000	677.000000	9292.000000	9868.000000	1660.000000	144.000000	2578.000000	2576.000000	677.000000	9292.000000	9868.000000
9244.000000	9237.000000	9236.000000
6307.000000	5839.000000	391.000000	6302.000000	6301.000000	6300.000000	6308.000000	514.000000	515.000000	8174.000000	464.000000	4254.000000	367.000000	8187.000000	2765.000000	610.000000	1327.000000	1531.000000	611.000000	612.000000	2863.000000	2864.000000	368.000000	532.000000	8198.000000	369.000000	571.000000	572.000000
3353.000000	2736.000000	6546.000000	1724.000000	623.000000	3360.000000	1726.000000	5393.000000	5396.000000	1511.000000	3036.000000	3032.000000	3035.000000	9693.000000	469.000000	3031.000000	1524.000000	520.000000	8169.000000	8164.000000	6308.000000	6295.000000	543.000000
2445.000000	432.000000	433.000000	2414.000000	440.000000
5309.000000	5307.000000	5667.000000	7808.000000	5310.000000	7814.000000	5318.000000	2146.000000	7822.000000	7821.000000	8048.000000	7820.000000	7813.000000	1616.000000	1599.000000	1609.000000
626.000000	2583.000000	1328.000000	2753.000000	2748.000000	9459.000000	9458.000000	99.000000	2645.000000
313.000000	3686.000000	9215.000000	9233.000000	3408.000000	3413.000000	5282.000000	3416.000000	321.000000	303.000000
2644.000000	9689.000000	568.000000	585.000000	581.000000	8329.000000	6606.000000	599.000000	590.000000	385.000000
1378.000000	1506.000000	476.000000	3031.000000	1524.000000	520.000000	8169.000000	8164.000000	8168.000000	391.000000	6306.000000	6305.000000
310.000000	8252.000000	311.000000	9246.000000	5788.000000	5787.000000	5782.000000	9508.000000	698.000000	156.000000	157.000000	3803.000000	9576.000000	5804.000000	2594.000000	9575.000000	9576.000000	5804.000000	9576.000000	5805.000000	5807.000000	3973.000000	8439.000000	678.000000	676.000000	146.000000	147.000000
9999.000000	10000.000000	9428.000000	8831.000000	9771.000000	3447.000000	1206.000000	1198.000000	2930.000000	3822.000000	8758.000000	8284.000000
2811.000000	2813.000000	2814.000000	1383.000000	5362.000000	3340.000000	3341.000000	5377.000000	5364.000000	4613.000000	1422.000000	1385.000000	4573.000000	2853.000000	2921.000000	2871.000000	4689.000000	165.000000	2858.000000	35.000000	2855.000000	94.000000	3516.000000	3175.000000	5055.000000	3515.000000	3520.000000	2044.000000	4728.000000	3183.000000	3169.000000	4983.000000	257.000000	4892.000000	4981.000000
9.000000	5645.000000	1881.000000	3185.000000	191.000000	4996.000000	7357.000000	188.000000	190.000000	1819.000000	5007.000000	3162.000000	2058.000000	2279.000000	5025.000000	5014.000000	5025.000000	1964.000000	5036.000000	3172.000000	2149.000000	229.000000	4979.000000	3164.000000	3172.000000	2149.000000	5124.000000	2296.000000	1985.000000	2216.000000	2081.000000	1963.000000	1840.000000	1776.000000
4255.000000	4287.000000	82.000000	4274.000000	4291.000000	4312.000000	4314.000000	83.000000	149.000000
8718.000000	1737.000000	8721.000000	8717.000000	1739.000000	1740.000000	10017.000000	2987.000000	2985.000000	9177.000000
8053.000000	8048.000000	7820.000000	7813.000000	1616.000000	1599.000000	1611.000000	1606.000000	232.000000	8499.000000	2276.000000	2066.000000	5747.000000	1900.000000	3988.000000	5706.000000	1882.000000	5716.000000	3994.000000	5721.000000	5707.000000	5724.000000	5702.000000	5505.000000	2286.000000	1977.000000	8056.000000	3231.000000	7658.000000	3222.000000	3244.000000	3239.000000
2445.000000	432.000000	410.000000	406.000000	409.000000	407.000000	1591.000000	408.000000	4.000000	398.000000	127.000000	2824.000000	1469.000000	2822.000000	4757.000000	2220.000000	6940.000000
811.000000	815.000000	810.000000	3462.000000	794.000000	786.000000	787.000000	788.000000	8657.000000	725.000000	8665.000000	721.000000	726.000000	1681.000000	1679.000000
2210.000000	1644.000000	1637.000000	6637.000000	6641.000000	6641.000000
10034.000000	6523.000000	198.000000	734.000000	4485.000000	683.000000	686.000000	258.000000	9737.000000	2368.000000
8392.000000	9260.000000	9251.000000	7404.000000	3478.000000	773.000000	774.000000	780.000000	775.000000	778.000000	7375.000000	9910.000000	3467.000000	8754.000000	292.000000	291.000000	8726.000000	8753.000000	345.000000	8749.000000	948.000000	946.000000	945.000000	4401.000000	1080.000000	7424.000000	1072.000000	1075.000000	1065.000000	1069.000000	1059.000000	7435.000000	1061.000000	1079.000000	8245.000000
5643.000000	5644.000000	9453.000000	5053.000000	1387.000000	2069.000000	2672.000000	185.000000	186.000000	184.000000	41.000000	5205.000000	1429.000000	1431.000000	1430.000000	4557.000000	1423.000000	119.000000	54.000000	2880.000000	9669.000000	9668.000000	2882.000000	2885.000000	3746.000000	3744.000000	9613.000000	2887.000000	4184.000000	2891.000000	9615.000000	2903.000000	2904.000000
2478.000000	2479.000000	497.000000	495.000000	6540.000000	9697.000000	6537.000000	2480.000000	6292.000000	2474.000000	2473.000000	526.000000	8178.000000	465.000000	471.000000	472.000000	1521.000000	1525.000000	6548.000000	9633.000000	3074.000000	478.000000	3082.000000	3084.000000	3085.000000	9597.000000	603.000000	1185.000000	3364.000000	382.000000	383.000000	2697.000000	2395.000000	2396.000000	2397.000000	630.000000	2698.000000	2697.000000	2395.000000	2396.000000
3036.000000	3032.000000	8463.000000	9693.000000	469.000000	470.000000	474.000000	473.000000	2457.000000	2442.000000	432.000000	433.000000	2414.000000	9935.000000	2416.000000	2419.000000	2420.000000	2425.000000	2426.000000	2429.000000
6500.000000	158.000000	174.000000	1528.000000	38.000000	6294.000000	8175.000000	508.000000	492.000000	538.000000	541.000000	8161.000000	109.000000	8160.000000	531.000000	6611.000000	6605.000000	584.000000	582.000000	4308.000000	4274.000000	3807.000000	9687.000000	754.000000	737.000000	718.000000	714.000000	1681.000000	8860.000000	9452.000000	756.000000	738.000000	739.000000	755.000000
8303.000000	1738.000000	8296.000000	821.000000	3453.000000	3466.000000	810.000000	3462.000000	794.000000
10049.000000	811.000000	815.000000	810.000000	3462.000000	794.000000	795.000000	803.000000	743.000000	8648.000000	8646.000000	350.000000	351.000000	8631.000000	3137.000000	8610.000000	3134.000000	8625.000000	8606.000000	8628.000000	711.000000	730.000000	723.000000	713.000000	717.000000	754.000000	3978.000000	3809.000000	10062.000000	83.000000
2289.000000	1808.000000	2676.000000	2677.000000	2675.000000	5083.000000	5091.000000	5087.000000	4795.000000	2841.000000	4788.000000	195.000000	8788.000000	2857.000000	137.000000	138.000000	4692.000000	3549.000000	3546.000000	3534.000000	4593.000000	154.000000	3538.000000	1420.000000	151.000000	219.000000
2470.000000	2472.000000	2477.000000	2479.000000	497.000000	495.000000	6540.000000	2480.000000	513.000000	492.000000	515.000000	8174.000000	464.000000	4254.000000	367.000000	8187.000000	2765.000000	610.000000	613.000000	6523.000000	731.000000	4337.000000	4486.000000	4464.000000
98.000000	1340.000000	4763.000000	2826.000000	2823.000000	3110.000000	3111.000000	7012.000000	6999.000000	2865.000000	2865.000000	4696.000000
3572.000000	2832.000000	1412.000000	5197.000000	5196.000000	3574.000000	3563.000000	1434.000000	217.000000	218.000000	4547.000000	151.000000	4716.000000	1446.000000	4889.000000	153.000000	4696.000000	1485.000000	7001.000000
4515.000000	1715.000000	4512.000000	4513.000000	8564.000000	8559.000000	8560.000000	320.000000	8556.000000	302.000000	318.000000	9608.000000	3425.000000	5.000000	662.000000	87.000000	7407.000000	563.000000	598.000000	600.000000	592.000000	594.000000	1088.000000	4523.000000
1643.000000	1257.000000	1259.000000	4894.000000	4891.000000	4897.000000	4914.000000	4893.000000	4895.000000	4892.000000	4981.000000	4890.000000	4896.000000	4899.000000	5197.000000	3186.000000	3522.000000	3179.000000	2533.000000	3159.000000	3333.000000	4798.000000	194.000000	4797.000000	4794.000000	4781.000000
1601.000000	1605.000000	1615.000000	8510.000000	8503.000000	8501.000000	8504.000000	24.000000	1916.000000	5323.000000	7748.000000	1275.000000	2851.000000	5322.000000
302.000000	318.000000	9608.000000	3425.000000	3427.000000	9565.000000	9558.000000	9566.000000	3401.000000	9869.000000	308.000000	3398.000000	9873.000000	7173.000000	7175.000000	3417.000000
4326.000000	573.000000	3808.000000	4250.000000	575.000000	2738.000000	574.000000	2752.000000	576.000000	577.000000	387.000000	5846.000000	387.000000	552.000000	561.000000	554.000000	3100.000000
1513.000000	479.000000	1524.000000	520.000000	8169.000000	514.000000	538.000000	541.000000	8161.000000	109.000000	8160.000000	531.000000	6611.000000	6605.000000	584.000000	582.000000	3397.000000	1659.000000	9462.000000	9461.000000	9459.000000	9458.000000	99.000000	2645.000000	100.000000	2643.000000
658.000000	677.000000	144.000000	9512.000000
287.000000	307.000000	9222.000000	3686.000000	8575.000000	9234.000000	9216.000000	8584.000000	8747.000000	8953.000000	9019.000000	8937.000000	8746.000000	9002.000000	8962.000000	9000.000000	8945.000000	8752.000000	8753.000000	345.000000	8749.000000	948.000000	946.000000	945.000000	4401.000000	1080.000000	7424.000000	1072.000000	1075.000000	1065.000000	1069.000000	1059.000000	9515.000000	8294.000000	8427.000000	8430.000000
625.000000	624.000000	629.000000	355.000000	6553.000000	6549.000000	6556.000000	6545.000000	356.000000	4537.000000	591.000000	560.000000	601.000000	596.000000	597.000000	115.000000	8336.000000	578.000000	579.000000	4308.000000	4274.000000	4291.000000	4312.000000	4314.000000	83.000000	149.000000	2646.000000	256.000000	1669.000000	2575.000000	33.000000	1670.000000
3421.000000	3418.000000	8.000000	3420.000000	3420.000000	8931.000000	8943.000000	8955.000000	8958.000000	8548.000000	8547.000000	4516.000000	1715.000000	4512.000000	4513.000000	8564.000000	4514.000000	4515.000000	937.000000
450.000000	466.000000	2450.000000	468.000000	249.000000	7413.000000	661.000000	674.000000	710.000000	9400.000000	696.000000
1418.000000	1417.000000	1401.000000	3291.000000	1411.000000	6413.000000	1384.000000	3280.000000	3279.000000	3282.000000	5381.000000	5413.000000	6414.000000	417.000000	420.000000	6415.000000
3920.000000	4640.000000	9521.000000	4626.000000	2409.000000	2412.000000	2413.000000	4635.000000	447.000000	3943.000000	3929.000000	3947.000000	434.000000	436.000000	438.000000	430.000000	431.000000	442.000000	466.000000	2440.000000	2436.000000	435.000000	3069.000000	2435.000000	353.000000
174.000000	616.000000	6473.000000	121.000000	9715.000000	9716.000000	9717.000000	9718.000000	9721.000000	9719.000000	9720.000000	9724.000000	9726.000000	227.000000	6573.000000	6568.000000
410.000000
951.000000	9865.000000	5380.000000	6994.000000	3283.000000	36.000000	1413.000000
2597.000000	9511.000000	5287.000000	9552.000000	9243.000000	5289.000000	298.000000	9249.000000	5778.000000	5779.000000
9868.000000	1685.000000	146.000000	147.000000	678.000000	676.000000	3974.000000	1691.000000	9876.000000	1690.000000	9549.000000	668.000000	669.000000	672.000000
3563.000000	1434.000000	2832.000000	1412.000000	1406.000000	2833.000000	1345.000000	1344.000000	1954.000000	4728.000000	95.000000	34.000000	97.000000	97.000000	5277.000000	98.000000	2823.000000	3110.000000	10045.000000	402.000000	443.000000	450.000000	466.000000	2450.000000	2451.000000	2453.000000	2454.000000	475.000000	485.000000	7405.000000	555.000000	4417.000000	4452.000000	4433.000000	4409.000000	4425.000000	4424.000000	4412.000000	4415.000000	551.000000	5858.000000
1942.000000	1649.000000	4774.000000	4891.000000	4770.000000	4776.000000	4768.000000	4773.000000	1357.000000	2185.000000	1260.000000	202.000000	2026.000000	1759.000000	203.000000	2166.000000	5332.000000	212.000000	214.000000	2056.000000
5517.000000	7629.000000	5523.000000	1806.000000	5511.000000	5509.000000	5494.000000	1846.000000	1895.000000	5312.000000	5319.000000	7814.000000	5318.000000	2146.000000	7822.000000	1770.000000	61.000000	5306.000000	1792.000000	1956.000000	2676.000000	2677.000000	2675.000000	5091.000000	5087.000000	4795.000000	2841.000000	4788.000000	195.000000	8788.000000	2857.000000	250.000000	94.000000	3520.000000	2044.000000	4728.000000	3183.000000	3169.000000	4983.000000	257.000000
557.000000	483.000000	1377.000000	1506.000000	476.000000	473.000000	472.000000	1521.000000	270.000000	1516.000000	1518.000000	2434.000000	271.000000	272.000000	353.000000	2437.000000	3070.000000	3069.000000
616.000000	174.000000	1528.000000	609.000000	610.000000	613.000000	615.000000	6506.000000	6526.000000	6508.000000	616.000000	174.000000	1528.000000	609.000000	610.000000	613.000000	6523.000000	198.000000	734.000000	4485.000000	683.000000	4331.000000	4482.000000	4330.000000	4334.000000	647.000000	8383.000000	764.000000	765.000000	790.000000	793.000000	792.000000	800.000000	3460.000000	814.000000
2840.000000	3161.000000	4820.000000	2835.000000	5054.000000	5058.000000	5057.000000	5052.000000
8059.000000	8036.000000	1882.000000	5716.000000	1812.000000	2165.000000	10060.000000	1597.000000
267.000000	2627.000000	2622.000000	2624.000000	6512.000000	615.000000	609.000000	38.000000	6294.000000	8175.000000	508.000000	2475.000000	525.000000	526.000000	519.000000	528.000000	521.000000	8169.000000	514.000000	515.000000	8174.000000	464.000000	4254.000000	367.000000	8187.000000	2765.000000	610.000000	613.000000	6523.000000	198.000000	734.000000	735.000000	266.000000	2632.000000
8571.000000	3687.000000	7372.000000	783.000000	3117.000000	3118.000000	3124.000000	3125.000000	3472.000000	9916.000000	9915.000000	9919.000000	9920.000000	7383.000000
244.000000	8491.000000	8493.000000	8477.000000	247.000000	245.000000	246.000000	8311.000000	8313.000000	8318.000000	8324.000000	8315.000000	587.000000	597.000000	600.000000	590.000000	385.000000	7406.000000	557.000000	483.000000	1377.000000	1506.000000	476.000000	473.000000	2457.000000	2442.000000	432.000000	410.000000	406.000000	4.000000	401.000000	1415.000000	4699.000000	3278.000000	3279.000000	36.000000	1384.000000	3280.000000	9901.000000	3337.000000
4797.000000	4788.000000	195.000000	8788.000000	2857.000000	137.000000	138.000000	4692.000000
9564.000000	308.000000	3433.000000	9563.000000	3405.000000	5816.000000	2392.000000	3406.000000	8241.000000	3406.000000	2392.000000	2774.000000	3352.000000	3349.000000	3346.000000	2773.000000	4500.000000	4499.000000	2770.000000
9278.000000	9300.000000	9284.000000	9293.000000	9276.000000	677.000000	144.000000	2578.000000	2576.000000	3056.000000	3055.000000	664.000000	87.000000
8543.000000	8535.000000	8530.000000	304.000000	5286.000000	301.000000	7.000000	9229.000000	8575.000000	3687.000000	7372.000000	783.000000	3117.000000	3118.000000	3124.000000	1743.000000	817.000000	818.000000	3454.000000	3455.000000	10048.000000	822.000000
4250.000000	575.000000	573.000000	4255.000000	4287.000000	82.000000	583.000000	3397.000000
3030.000000	3029.000000	523.000000	522.000000	527.000000	528.000000	521.000000	8169.000000	514.000000	515.000000	8174.000000	39.000000	113.000000	363.000000	546.000000	145.000000	4278.000000	4253.000000
7840.000000	248.000000	1959.000000	10060.000000	1597.000000
301.000000	3413.000000	306.000000	9573.000000	3414.000000	3402.000000	8554.000000
2754.000000	570.000000	4326.000000	573.000000	3808.000000	572.000000	620.000000	8674.000000	728.000000	608.000000	758.000000	757.000000	8697.000000	8696.000000	8706.000000	8704.000000	2640.000000
7374.000000	7373.000000	7375.000000	290.000000	313.000000	3686.000000	8575.000000	3687.000000	7372.000000	783.000000	9035.000000	785.000000	784.000000	769.000000	771.000000	1330.000000	9258.000000	753.000000	9093.000000	8390.000000	8636.000000	748.000000	744.000000	8605.000000	8606.000000	8628.000000	711.000000	730.000000	723.000000	712.000000	636.000000	8354.000000	9679.000000	637.000000	634.000000	638.000000	653.000000	8216.000000	654.000000	4335.000000	736.000000	4337.000000	4476.000000	4478.000000	6524.000000	734.000000	735.000000	266.000000	2632.000000
1743.000000	817.000000	818.000000	3454.000000	3455.000000	10048.000000	822.000000	9151.000000	9181.000000	2990.000000	8817.000000	8818.000000	8833.000000	10000.000000	9428.000000	8831.000000	9771.000000	3447.000000	1206.000000	1198.000000	2930.000000	3822.000000	8758.000000	8284.000000	8276.000000	8287.000000
2393.000000	5398.000000	2497.000000	3810.000000	4527.000000	2396.000000	2397.000000	630.000000	2698.000000	2695.000000	607.000000	1186.000000	602.000000	477.000000	478.000000	451.000000	3080.000000	9632.000000	3086.000000	272.000000
5286.000000	301.000000	7.000000	9229.000000	8575.000000	3687.000000	7372.000000	783.000000	9035.000000	785.000000	769.000000	771.000000	1330.000000	9258.000000	753.000000	9093.000000	8390.000000
8982.000000	8972.000000	1748.000000	1747.000000	291.000000	8726.000000	8737.000000	9010.000000	9026.000000	9008.000000	8740.000000	8991.000000	8986.000000	8989.000000	8739.000000	8580.000000	8723.000000	8715.000000	1736.000000	8303.000000	1738.000000	8296.000000	821.000000	3453.000000	3466.000000	815.000000	810.000000	3462.000000	794.000000	786.000000	787.000000	788.000000	8657.000000	725.000000	722.000000	636.000000	8354.000000	9679.000000	637.000000	634.000000	32.000000	9682.000000	8679.000000	8678.000000	9683.000000	633.000000	632.000000	3806.000000	82.000000	583.000000
5644.000000	5643.000000	2574.000000	187.000000	9504.000000	2050.000000	5038.000000	5046.000000	5045.000000	9742.000000	5043.000000	8087.000000	5040.000000	8082.000000	4775.000000	4777.000000	4774.000000	4891.000000	4897.000000	1649.000000	2114.000000	4775.000000	4777.000000	4774.000000
768.000000	8563.000000	8557.000000	8552.000000	302.000000	318.000000	9608.000000	3425.000000	5.000000	662.000000	663.000000	664.000000	87.000000	7407.000000	563.000000	598.000000	600.000000	590.000000	385.000000	589.000000	4417.000000	4421.000000	604.000000	6545.000000	2397.000000	630.000000	2395.000000	2501.000000	2499.000000	2494.000000	5405.000000
317.000000	8562.000000	319.000000
7409.000000	246.000000	8320.000000	4535.000000	4520.000000	4536.000000	4538.000000	4527.000000	2396.000000	2397.000000	630.000000	2395.000000	2501.000000
1714.000000	1710.000000	8941.000000	1709.000000	9230.000000	1711.000000	8965.000000	8584.000000	8571.000000
7408.000000	7410.000000	598.000000	600.000000	590.000000	385.000000	7406.000000	557.000000	483.000000	1377.000000	1506.000000	476.000000	473.000000	2457.000000	2442.000000	432.000000	410.000000	413.000000	5411.000000
1745.000000	3505.000000	8297.000000	8295.000000	938.000000	8531.000000	939.000000	8547.000000	4516.000000	824.000000	823.000000	7416.000000	8552.000000	302.000000	318.000000	9608.000000	3425.000000	5.000000	670.000000	5806.000000	671.000000	1684.000000	2585.000000	663.000000	664.000000	2586.000000	7411.000000	7408.000000	7410.000000	598.000000	600.000000	592.000000	594.000000	1088.000000	2528.000000	2515.000000
355.000000	6553.000000	6549.000000	559.000000	4428.000000	4422.000000	4415.000000	551.000000	5858.000000	552.000000	561.000000	554.000000	5855.000000	553.000000	483.000000	1377.000000	1506.000000	476.000000	473.000000	2457.000000	2442.000000	432.000000	410.000000	406.000000	4.000000	398.000000	1424.000000	1425.000000	6998.000000	1491.000000	1503.000000	1486.000000	7011.000000	1505.000000	5414.000000	4885.000000	1466.000000	1469.000000	4711.000000	4701.000000	4712.000000	4716.000000	4727.000000	4720.000000	4719.000000	4718.000000
3231.000000	2207.000000	5531.000000	3228.000000	3213.000000	3224.000000	60.000000	3211.000000	5513.000000	7601.000000	7629.000000	7777.000000	7768.000000
8185.000000	8181.000000	4253.000000	546.000000	145.000000	544.000000	143.000000	8202.000000	5860.000000	3098.000000	8167.000000	3099.000000	530.000000	3018.000000	8200.000000	6611.000000	3397.000000	1659.000000	9458.000000	1329.000000	9279.000000	3054.000000
5384.000000	5375.000000	2812.000000	3285.000000	1593.000000	419.000000	459.000000	462.000000	5392.000000	2476.000000	460.000000	2478.000000	2479.000000	9697.000000	6537.000000	6527.000000	513.000000	492.000000	515.000000	8174.000000	464.000000	4254.000000	367.000000	8187.000000	2765.000000	610.000000	1327.000000	1531.000000
2847.000000	2850.000000	5631.000000	3265.000000	3234.000000	2285.000000	3986.000000	3989.000000	5737.000000	5748.000000	5755.000000	5736.000000	7820.000000	7813.000000	1616.000000	1599.000000
9576.000000	5804.000000	2594.000000	9575.000000	702.000000	703.000000	9401.000000	709.000000	9565.000000	9558.000000	9566.000000	3401.000000	9869.000000	308.000000	3433.000000	9563.000000	3405.000000	5816.000000	2777.000000	2778.000000	317.000000	2388.000000	9857.000000	2362.000000	9858.000000	302.000000	8552.000000	2766.000000	2771.000000
8217.000000	2381.000000	8220.000000	6319.000000	6318.000000	6322.000000	1572.000000	1561.000000	5185.000000	9731.000000	6579.000000	6571.000000	8844.000000	3094.000000	6476.000000	1579.000000	687.000000	4334.000000	647.000000	8383.000000	8389.000000	8387.000000	8384.000000	790.000000	793.000000	766.000000	791.000000
2622.000000	2624.000000	6512.000000	615.000000	609.000000	38.000000	6294.000000	1545.000000	6292.000000	6295.000000	6299.000000	6303.000000	6300.000000	6308.000000	514.000000	515.000000
3471.000000	8591.000000	8569.000000	8585.000000
3943.000000	3935.000000	3923.000000	3931.000000	3913.000000
1678.000000	1673.000000	8667.000000	1680.000000	2788.000000	1672.000000	1679.000000	1681.000000	8860.000000	9452.000000	756.000000	738.000000	1656.000000	1662.000000	1663.000000	1657.000000	1661.000000	1655.000000	737.000000	718.000000	717.000000	754.000000	3978.000000	3809.000000	9770.000000	2646.000000	256.000000
9699.000000	9698.000000	9701.000000	6532.000000	6529.000000	1569.000000	1570.000000	1592.000000	1578.000000	1585.000000	1583.000000	122.000000	6695.000000	123.000000	6330.000000	6326.000000	6334.000000	6334.000000	6326.000000	6331.000000	6336.000000	123.000000	6330.000000	6326.000000
699.000000	332.000000	5785.000000	9507.000000	1695.000000	7171.000000	7169.000000	3971.000000	672.000000	673.000000	3805.000000	2791.000000	2590.000000	104.000000	3967.000000	148.000000	2579.000000	1668.000000	2644.000000	9689.000000	4327.000000	9691.000000	4308.000000	4274.000000	3807.000000	3806.000000	82.000000	583.000000	3397.000000
5045.000000	9742.000000	5043.000000	8087.000000	5040.000000	8082.000000	4775.000000	4777.000000	4774.000000	1256.000000
3483.000000	9099.000000	8881.000000	8880.000000	8891.000000	8394.000000	794.000000	786.000000	762.000000	763.000000	1355.000000	1354.000000	8712.000000	648.000000	649.000000	3652.000000	3621.000000	807.000000	3633.000000	3672.000000	3659.000000	4003.000000	3999.000000
684.000000	4334.000000	647.000000	8383.000000	764.000000	765.000000	790.000000	793.000000	766.000000	8618.000000	8613.000000	730.000000	27.000000	729.000000	8608.000000	8604.000000	8633.000000	1705.000000	8597.000000	8609.000000	1708.000000	8611.000000
2794.000000	2791.000000	2786.000000	3804.000000
9695.000000	9695.000000	9694.000000	9693.000000	469.000000	3031.000000	479.000000	1513.000000	1513.000000	479.000000	1524.000000	520.000000	8169.000000	514.000000	515.000000	120.000000
5430.000000	279.000000	278.000000	1254.000000	277.000000	2112.000000	276.000000	1796.000000	2185.000000	5426.000000	4759.000000	4760.000000	4935.000000	7972.000000	7969.000000	7348.000000	7957.000000	4974.000000	4971.000000	9449.000000	9463.000000	2831.000000	217.000000	218.000000	4547.000000	151.000000	4716.000000	4727.000000	4720.000000	4719.000000	4718.000000	4722.000000	4724.000000	4723.000000	4726.000000
4618.000000	3533.000000	4704.000000	1446.000000	1461.000000	1449.000000
3124.000000	1743.000000	817.000000	818.000000	3453.000000	3466.000000	810.000000	3462.000000	794.000000	795.000000	9884.000000	8640.000000	786.000000	787.000000	788.000000	8657.000000	725.000000	722.000000	636.000000	8354.000000	9679.000000	637.000000	634.000000	638.000000	653.000000	621.000000	622.000000	617.000000	611.000000
3985.000000	3989.000000	5313.000000	29.000000	46.000000	2289.000000	1808.000000	2676.000000	2677.000000	2675.000000	5083.000000	5091.000000	3511.000000	5076.000000	3171.000000
2809.000000	3043.000000	2810.000000	9907.000000	3042.000000	3041.000000	7374.000000	9062.000000	3116.000000	3114.000000	293.000000	9571.000000	3402.000000	8554.000000	8561.000000	8562.000000	8555.000000	2362.000000	9857.000000	2388.000000
3941.000000	3927.000000	3944.000000	3926.000000	3938.000000	3946.000000	1325.000000	4665.000000	4660.000000	4672.000000	4676.000000	4662.000000	4659.000000	1326.000000	3081.000000	3076.000000	4649.000000	3079.000000	9305.000000	1146.000000	1147.000000	1124.000000	1093.000000	1092.000000	1095.000000	1096.000000	1097.000000	1184.000000
2597.000000	3803.000000	702.000000	701.000000	670.000000	5806.000000	671.000000	1684.000000	2585.000000	663.000000
311.000000	8255.000000	708.000000	5801.000000	331.000000	9107.000000	9259.000000	334.000000	9262.000000	7404.000000	753.000000
6307.000000	5839.000000	391.000000	8168.000000	528.000000	519.000000	518.000000	393.000000	5852.000000	5850.000000	5853.000000	3040.000000	516.000000	523.000000	522.000000	527.000000	8171.000000	390.000000
2113.000000	7133.000000	7131.000000	7560.000000	7573.000000	7577.000000	7565.000000	2131.000000	5617.000000	7476.000000	7530.000000	1970.000000	7473.000000	5547.000000	5534.000000	181.000000	5546.000000	8101.000000	183.000000	8104.000000	1897.000000	2846.000000	70.000000	71.000000	89.000000	5903.000000	5896.000000	6189.000000	6177.000000	6185.000000
8876.000000	2793.000000	8669.000000	9451.000000	1679.000000	1681.000000	1679.000000	1677.000000	719.000000	8670.000000	716.000000	762.000000
4334.000000	647.000000	8383.000000
951.000000	5379.000000	5376.000000	37.000000	2811.000000	5409.000000	5383.000000	2814.000000	1383.000000	5362.000000	3340.000000	3341.000000	5377.000000	5364.000000	4613.000000	1422.000000	1385.000000	4573.000000	2853.000000	2921.000000	3561.000000	3552.000000	5180.000000	3298.000000
2052.000000	2143.000000	7493.000000	3215.000000	3217.000000	5610.000000	3235.000000	7525.000000	3226.000000	3229.000000	7800.000000
652.000000	621.000000	622.000000	368.000000	142.000000	8184.000000	4256.000000	544.000000	143.000000	8202.000000	5860.000000	3098.000000	8167.000000	564.000000	565.000000	561.000000	554.000000	3100.000000	386.000000	3040.000000	488.000000	5850.000000	482.000000	481.000000	5394.000000	1527.000000
2569.000000
380.000000	8199.000000	533.000000	143.000000	8202.000000	5860.000000	3098.000000
305.000000	8932.000000	8932.000000	1713.000000	301.000000	3413.000000
3947.000000	434.000000	436.000000	438.000000	430.000000	431.000000	442.000000	6452.000000	10025.000000
5809.000000	5287.000000	9552.000000	9243.000000	5289.000000	8300.000000	8235.000000
6571.000000	8844.000000	3094.000000	3089.000000	6589.000000	3091.000000	6568.000000	6573.000000	227.000000	9727.000000	8219.000000	833.000000	5183.000000	6310.000000	6318.000000	826.000000	1582.000000	1557.000000	827.000000	2375.000000	1547.000000	828.000000	6422.000000	829.000000	830.000000	1380.000000	3293.000000	834.000000	1411.000000	3291.000000
610.000000	613.000000	6523.000000
751.000000	740.000000	3981.000000	47.000000	9548.000000	222.000000	3969.000000	3805.000000	2791.000000	2590.000000	104.000000	3967.000000	148.000000	2579.000000	1668.000000	2644.000000	9689.000000	4327.000000	9691.000000	585.000000	581.000000	8329.000000	6606.000000	6595.000000	3543.000000	2754.000000	2752.000000	3028.000000
6566.000000	3090.000000	3093.000000	3092.000000	9736.000000	267.000000	2627.000000	2622.000000	2624.000000	614.000000	615.000000	609.000000	610.000000	1327.000000	1531.000000	611.000000	612.000000	2863.000000	2864.000000	368.000000	532.000000	8198.000000
626.000000	2583.000000	1328.000000	2753.000000	2748.000000	9459.000000	9458.000000	99.000000	149.000000	3975.000000	9770.000000	1655.000000	737.000000	718.000000
5747.000000	1900.000000	3988.000000	5706.000000	1882.000000	5716.000000	1812.000000	2165.000000	5323.000000	25.000000	7748.000000	1275.000000	2851.000000	5322.000000	1274.000000	5932.000000	5935.000000	5939.000000	6237.000000	71.000000	89.000000	5903.000000	5896.000000	5901.000000	30.000000	5944.000000	31.000000	1278.000000	237.000000	6232.000000	6234.000000	6215.000000
8170.000000	8167.000000	3099.000000	530.000000	8201.000000	533.000000	143.000000
6553.000000	6549.000000	6556.000000	6545.000000	356.000000	4537.000000	591.000000	560.000000	601.000000	594.000000	1088.000000
1345.000000	2833.000000	48.000000	3167.000000	3170.000000	3166.000000	1975.000000	4898.000000	4978.000000	4982.000000	49.000000	96.000000	3183.000000	3169.000000	4983.000000	257.000000
5064.000000	2105.000000	5066.000000	2675.000000	5083.000000	5091.000000	5087.000000	4795.000000	2841.000000	4788.000000	195.000000	8788.000000	2857.000000	137.000000	138.000000	4692.000000
1635.000000	1624.000000	1634.000000	6749.000000	3596.000000	105.000000	4563.000000	106.000000	19.000000	20.000000	1281.000000	45.000000	22.000000	63.000000	8507.000000	8510.000000	1617.000000
2767.000000	2772.000000	2767.000000	5291.000000	2776.000000	5290.000000	2772.000000	2767.000000	5291.000000	2776.000000	5294.000000	8237.000000	8302.000000	8301.000000	9555.000000	9135.000000	9125.000000	311.000000	9246.000000	5788.000000
8574.000000	8585.000000	8569.000000	8995.000000	8984.000000	8987.000000	8973.000000	8982.000000	8972.000000	1748.000000	1747.000000	8738.000000
9093.000000	9251.000000	7404.000000	3478.000000	773.000000	774.000000	780.000000	775.000000	778.000000	7375.000000	290.000000	313.000000	3686.000000	9215.000000	9233.000000	3408.000000	7.000000	9422.000000	9217.000000	1714.000000	1710.000000	3421.000000	3418.000000
1396.000000	5386.000000	1385.000000	139.000000	6979.000000	140.000000	4706.000000	153.000000	1487.000000	7002.000000	141.000000	10045.000000	402.000000	443.000000	450.000000	466.000000	2450.000000	2451.000000	2453.000000	2454.000000	475.000000	485.000000	484.000000	5394.000000	1527.000000	5396.000000	6554.000000	8470.000000	1722.000000	602.000000	603.000000	9596.000000
8439.000000	678.000000	3970.000000	669.000000	672.000000	673.000000	3805.000000	2786.000000	3804.000000
3003.000000	8073.000000	1880.000000
7431.000000	305.000000	8932.000000	1713.000000	301.000000	3413.000000	5282.000000	5286.000000	5281.000000	1713.000000	301.000000	3413.000000	5282.000000	3416.000000	8535.000000	8530.000000	1716.000000	304.000000	3416.000000	321.000000	303.000000	323.000000	315.000000
2434.000000	271.000000	272.000000	353.000000	2435.000000	3069.000000	435.000000	2436.000000
282.000000	8924.000000	8923.000000	84.000000	85.000000	3267.000000	6193.000000	3275.000000	6200.000000	6196.000000	6205.000000	6189.000000	8116.000000	238.000000	88.000000	8118.000000	6215.000000	6234.000000	6232.000000	237.000000
217.000000	218.000000	4547.000000
1743.000000	817.000000	818.000000	3454.000000	3455.000000	10048.000000	822.000000	9151.000000	9181.000000	2990.000000
224.000000	220.000000	221.000000	2786.000000	222.000000	3969.000000	673.000000	668.000000	669.000000	672.000000	9506.000000	9548.000000	222.000000	3969.000000	673.000000	668.000000	669.000000	9550.000000	3982.000000	3983.000000	9866.000000	9509.000000	157.000000	697.000000	698.000000	5780.000000	699.000000	9752.000000
391.000000	8168.000000	528.000000	519.000000	1510.000000	1520.000000	392.000000	5848.000000	5852.000000	5850.000000	5853.000000
560.000000	601.000000	596.000000	7409.000000	7414.000000	7413.000000	661.000000	655.000000	660.000000	659.000000	674.000000	710.000000
3460.000000	814.000000	3461.000000	3465.000000	816.000000	818.000000	3454.000000	1735.000000	1735.000000	3476.000000	3477.000000
1684.000000	2585.000000	663.000000	664.000000	87.000000	7407.000000	563.000000	598.000000	600.000000	592.000000	594.000000	1088.000000	4523.000000	4536.000000	4538.000000	4527.000000	2396.000000	2397.000000	630.000000	2395.000000	2501.000000	2499.000000	2494.000000	5405.000000	2491.000000	1098.000000	1112.000000	1111.000000	9475.000000	1094.000000	1185.000000	3364.000000	382.000000	382.000000	383.000000	2697.000000	2395.000000	2396.000000	606.000000	356.000000	4537.000000	591.000000	560.000000	249.000000	7413.000000	661.000000	674.000000	675.000000	9400.000000	9398.000000
8392.000000	9260.000000	9251.000000	7404.000000	3478.000000	773.000000	774.000000	780.000000	775.000000	778.000000	7375.000000	290.000000	313.000000	3686.000000	9215.000000	9233.000000	3408.000000	3413.000000	5282.000000	3416.000000	321.000000	322.000000
8972.000000	1748.000000	1747.000000	8738.000000	9908.000000	3468.000000	3042.000000	3041.000000	7374.000000	9062.000000	3116.000000	3115.000000	294.000000	294.000000	3115.000000	3116.000000	300.000000	330.000000	8244.000000
8172.000000	540.000000	541.000000	8161.000000	109.000000	8160.000000	531.000000	6611.000000	3397.000000
2810.000000
951.000000	9865.000000	5380.000000	6994.000000	3283.000000	36.000000	1413.000000	3292.000000	1382.000000	1380.000000	3293.000000	6416.000000	7929.000000	2654.000000	1456.000000	3600.000000	3602.000000	6420.000000	1634.000000	6749.000000	3601.000000	1409.000000	3596.000000	105.000000	4563.000000	106.000000	1432.000000	4557.000000	1423.000000	119.000000	54.000000
9738.000000	6479.000000	6566.000000	3090.000000	3089.000000	3094.000000	6476.000000	1579.000000	687.000000	688.000000	6491.000000	6514.000000	735.000000	614.000000	615.000000	609.000000	38.000000	6294.000000	8175.000000	508.000000	2475.000000	525.000000	8178.000000	465.000000	471.000000	2457.000000	2458.000000	2456.000000	2449.000000	2445.000000	432.000000	433.000000	6452.000000
2497.000000	3810.000000	4527.000000	2396.000000	2397.000000	4445.000000	4441.000000	2714.000000	2713.000000	2712.000000	2723.000000	2726.000000	2723.000000	2722.000000	2728.000000	2729.000000	2730.000000	4442.000000	6549.000000	559.000000	355.000000	6553.000000	6549.000000	559.000000	4428.000000	4422.000000	4415.000000	551.000000	5858.000000	552.000000	561.000000	554.000000	5855.000000	553.000000	483.000000	1377.000000	1506.000000	476.000000	473.000000	2457.000000	2442.000000	432.000000	433.000000	2414.000000	9935.000000	2416.000000
2591.000000	2595.000000	2593.000000	108.000000	3972.000000	47.000000	9548.000000	222.000000	3969.000000	673.000000	668.000000	669.000000	672.000000	9506.000000	9548.000000	222.000000	3969.000000	673.000000	668.000000	676.000000	146.000000	9457.000000	710.000000	9400.000000	9398.000000	7417.000000	9565.000000	9558.000000	9566.000000	3401.000000	9869.000000	308.000000	3433.000000	9563.000000	3405.000000	5816.000000	2392.000000	2774.000000	2389.000000
1412.000000	1406.000000	3183.000000	3169.000000	4983.000000	257.000000	1776.000000
658.000000	9859.000000	659.000000	666.000000	8408.000000	9400.000000	696.000000	2597.000000	9511.000000	697.000000	698.000000	5780.000000	699.000000	332.000000	699.000000	9752.000000	9753.000000	746.000000	9105.000000
368.000000	532.000000	8198.000000	369.000000	571.000000	572.000000	9686.000000	3806.000000	82.000000	583.000000	3397.000000	1659.000000	9458.000000	1329.000000	9513.000000	2577.000000	667.000000	9551.000000	2794.000000	1690.000000	9549.000000	668.000000	669.000000	9550.000000	3982.000000	3983.000000	9866.000000	9509.000000	157.000000	697.000000	5287.000000
6804.000000	1467.000000	1455.000000	6807.000000	4179.000000	1362.000000	2349.000000	2876.000000	8789.000000	4565.000000	4562.000000	4569.000000	2352.000000	2360.000000	4555.000000	2358.000000	2350.000000	3324.000000	3318.000000	3317.000000
8163.000000	8170.000000	3101.000000	8170.000000	8167.000000	3099.000000	530.000000	3018.000000	8200.000000	6605.000000	584.000000	582.000000	4308.000000	4274.000000	3807.000000	9687.000000	640.000000	639.000000	9685.000000	9680.000000	1682.000000	724.000000	716.000000	789.000000	791.000000	1730.000000	8639.000000	3142.000000
4983.000000	7312.000000	4979.000000	3181.000000	2834.000000	1975.000000	3167.000000	3170.000000	2838.000000	5647.000000
3282.000000	5381.000000	1593.000000	5413.000000
7652.000000	2207.000000	8037.000000	3231.000000	7658.000000	3222.000000	3216.000000	2285.000000	3986.000000	3989.000000	5313.000000	29.000000	46.000000	2289.000000	1808.000000	2676.000000	2677.000000	2675.000000	5091.000000	5087.000000	4795.000000	2841.000000	4788.000000	195.000000	8788.000000	2857.000000	137.000000	138.000000	4692.000000	3549.000000	3560.000000
9062.000000	3116.000000	3114.000000	293.000000	9571.000000	2776.000000	5294.000000	8237.000000	8302.000000	8301.000000	9555.000000	298.000000	9249.000000	5778.000000	5782.000000	9508.000000	698.000000	156.000000	1695.000000	7171.000000	7169.000000	3971.000000	672.000000	673.000000	3805.000000	2791.000000	2590.000000	104.000000	3967.000000
125.000000	1678.000000	1673.000000	8667.000000	1680.000000	2788.000000	1672.000000	1679.000000	1681.000000	1679.000000	1679.000000	1681.000000	714.000000	713.000000	717.000000	754.000000	3978.000000	3809.000000	10062.000000	83.000000
586.000000	352.000000	3026.000000
950.000000	8534.000000	8537.000000	8958.000000	8548.000000	305.000000	8932.000000	1713.000000	301.000000	3413.000000	5282.000000	5286.000000	5281.000000	1713.000000	301.000000	3413.000000	306.000000	9573.000000	3414.000000	3402.000000	2776.000000	5294.000000	8237.000000	8302.000000	8301.000000	9555.000000	298.000000	9249.000000	5778.000000	5782.000000	9508.000000	698.000000	156.000000
951.000000	1593.000000	419.000000	417.000000	5411.000000	411.000000	424.000000	445.000000	450.000000	448.000000	441.000000	466.000000	2440.000000
247.000000	245.000000	7414.000000	8306.000000	7412.000000	8529.000000	7415.000000	661.000000	674.000000	675.000000	147.000000	678.000000	3970.000000	669.000000	672.000000	9506.000000	9548.000000
615.000000	609.000000	38.000000	6294.000000	8175.000000
8757.000000	3822.000000	8758.000000	8284.000000	9380.000000
4653.000000	4663.000000	3383.000000	3377.000000	3377.000000
248.000000	7840.000000	8500.000000	8497.000000	8496.000000	8505.000000	8498.000000	7751.000000	67.000000	68.000000
8237.000000	8302.000000	8301.000000	9555.000000	298.000000	9249.000000	5778.000000	5782.000000	9508.000000	698.000000	156.000000	157.000000	3803.000000	702.000000	701.000000	5.000000	662.000000	663.000000	664.000000	87.000000	7407.000000	563.000000	12.000000	590.000000	385.000000	589.000000	4417.000000	4421.000000	604.000000	6545.000000	2397.000000	630.000000	2395.000000	2501.000000	2499.000000	2494.000000	5405.000000	1184.000000	1096.000000	1108.000000	1107.000000	3358.000000	1106.000000
8257.000000	8249.000000
237.000000	6227.000000	6217.000000	6235.000000	240.000000	239.000000	5945.000000	5932.000000	5941.000000	69.000000	68.000000	5322.000000	1274.000000	2849.000000	5632.000000	5631.000000	3265.000000	3234.000000	2285.000000	3986.000000	3987.000000	3985.000000	3990.000000	2213.000000
5907.000000	5895.000000	5894.000000	6203.000000	5903.000000	5896.000000	6189.000000	6177.000000	6185.000000	6184.000000	6186.000000	6179.000000	3269.000000	3271.000000	5915.000000	3270.000000	3276.000000	6193.000000	3275.000000	6200.000000	6204.000000	5896.000000	5901.000000	89.000000	182.000000	5900.000000	5927.000000	3251.000000	5904.000000	3264.000000	3012.000000	3006.000000
9551.000000	2794.000000	1690.000000	9549.000000	668.000000	669.000000	672.000000	9506.000000	1697.000000	1693.000000	741.000000	750.000000	1699.000000	1702.000000	107.000000	8608.000000	8604.000000	8633.000000	8637.000000	745.000000	747.000000	8392.000000	9260.000000	9251.000000	7404.000000	3478.000000	773.000000	774.000000	780.000000	775.000000	778.000000
2624.000000	6512.000000	615.000000	609.000000	38.000000	6294.000000	8175.000000	1529.000000	9699.000000	9698.000000	9701.000000	6532.000000	6529.000000	457.000000	456.000000	461.000000	1569.000000
4702.000000	4703.000000	1587.000000	1586.000000	411.000000	424.000000	445.000000	1323.000000	1324.000000	3945.000000	446.000000	2413.000000	4635.000000
8552.000000	2766.000000	2771.000000	2769.000000	2775.000000	8238.000000	4496.000000	3350.000000	3349.000000	3348.000000	8243.000000	3347.000000	9563.000000	8236.000000	3404.000000	5292.000000	316.000000	309.000000
7454.000000	7463.000000	5606.000000	5621.000000	5613.000000	5604.000000
4278.000000	4253.000000	546.000000	145.000000	544.000000	143.000000	8202.000000	5860.000000	3098.000000	8167.000000	564.000000	3095.000000	3096.000000	565.000000	561.000000	5851.000000	5858.000000	552.000000	561.000000	554.000000	5855.000000	553.000000	483.000000
9888.000000	3482.000000	3126.000000	8644.000000	8615.000000	8624.000000	3479.000000	9258.000000	753.000000	9093.000000	8390.000000	8636.000000	748.000000	744.000000	8605.000000	8606.000000	8628.000000	711.000000	730.000000	723.000000	713.000000	717.000000	754.000000	3978.000000	3809.000000	10062.000000	83.000000	3976.000000	3968.000000	695.000000	9458.000000
811.000000	815.000000	772.000000	8257.000000	8270.000000	316.000000	8242.000000	8263.000000	3407.000000	9564.000000	308.000000	3433.000000	9563.000000	8236.000000	9569.000000	8240.000000	5290.000000
8874.000000	1676.000000	126.000000	8850.000000	125.000000	1678.000000	1673.000000	8667.000000	1680.000000	2788.000000	1672.000000	1679.000000	1681.000000	714.000000	713.000000	717.000000	8677.000000	9684.000000	639.000000	633.000000	632.000000	3806.000000	82.000000	583.000000	580.000000	8329.000000	6606.000000	6595.000000	3543.000000	2754.000000	2752.000000	3028.000000
9238.000000	1720.000000	2597.000000	3803.000000	702.000000	701.000000	5.000000	662.000000	87.000000	7407.000000	563.000000	12.000000	1507.000000	1506.000000	395.000000	1523.000000	1513.000000	5856.000000	5845.000000	520.000000
3404.000000	5292.000000	8263.000000	8302.000000	8301.000000	9555.000000	298.000000	9249.000000	5778.000000	5782.000000	9508.000000	698.000000	156.000000	1695.000000	7171.000000	7169.000000	3971.000000	9506.000000	1697.000000	1693.000000	741.000000	750.000000	751.000000	740.000000	741.000000	750.000000	751.000000	8872.000000	8876.000000	2793.000000
7.000000	3408.000000	9748.000000	3112.000000	9118.000000
4338.000000	4347.000000	4355.000000	4351.000000	4336.000000	4362.000000	4350.000000	4340.000000
5491.000000	5489.000000	48.000000	1343.000000	3569.000000	2205.000000	4805.000000	5057.000000	193.000000	5054.000000
4895.000000	4892.000000	4981.000000	4890.000000	4896.000000	4899.000000	5197.000000	3186.000000	3522.000000	3179.000000	2533.000000	3303.000000	3304.000000	3308.000000	3312.000000	3310.000000	3309.000000	3305.000000	170.000000	169.000000
2753.000000	2748.000000	8344.000000	2751.000000	3394.000000	3396.000000	598.000000	600.000000	592.000000	594.000000	1088.000000	4523.000000	4536.000000	4533.000000	4530.000000	356.000000	4530.000000	4533.000000
6672.000000	1555.000000	2367.000000	2380.000000	8218.000000	2381.000000	8220.000000	6319.000000	6318.000000	6322.000000	1572.000000	1573.000000	9844.000000	10042.000000	694.000000	687.000000	688.000000	6491.000000	6514.000000
609.000000	38.000000	6294.000000	8175.000000	508.000000	2475.000000	525.000000	8178.000000	465.000000	471.000000	472.000000	475.000000	485.000000	7405.000000	555.000000	560.000000	249.000000	7413.000000	661.000000	674.000000	710.000000	9400.000000	9398.000000	7417.000000	9565.000000	9558.000000	9566.000000	3401.000000	9869.000000	308.000000	3433.000000	9563.000000	3405.000000	5816.000000	2392.000000	2774.000000	3352.000000	3348.000000	8243.000000
726.000000	1681.000000	8860.000000	9452.000000	756.000000	738.000000	1656.000000	2575.000000	33.000000	1670.000000	3965.000000
9632.000000	3086.000000	272.000000	2438.000000	2439.000000	2447.000000	2451.000000	2453.000000	2454.000000	475.000000	485.000000	7405.000000	555.000000	560.000000	249.000000	7409.000000	246.000000
4335.000000	736.000000	4337.000000	4476.000000	4478.000000	6524.000000	734.000000	735.000000	614.000000	615.000000	609.000000	38.000000
318.000000	9608.000000	3425.000000	5.000000	670.000000	5806.000000	671.000000	662.000000	87.000000	7407.000000	7408.000000	7410.000000	598.000000	600.000000	592.000000	594.000000	1088.000000	2528.000000	2515.000000
2475.000000	525.000000	8178.000000	465.000000	471.000000	472.000000	475.000000	485.000000	484.000000	5853.000000	5847.000000	5849.000000	5855.000000	5851.000000	556.000000	562.000000	550.000000
6524.000000	4485.000000	683.000000	4331.000000	4482.000000	4330.000000	4334.000000	647.000000	8383.000000	764.000000	765.000000	790.000000	793.000000	766.000000	8618.000000	8613.000000	730.000000	27.000000	124.000000	1675.000000	751.000000	740.000000	3981.000000	47.000000	9548.000000	222.000000	3969.000000
2786.000000	3804.000000	108.000000	3972.000000	47.000000	9548.000000	222.000000	3969.000000	673.000000	668.000000	676.000000	146.000000	9457.000000	710.000000	3430.000000	3424.000000	8266.000000	3431.000000	8268.000000	3425.000000	3427.000000	9565.000000	9558.000000	9566.000000	3401.000000	9869.000000	308.000000	3398.000000	9873.000000	7173.000000	7175.000000	3417.000000	3410.000000	3415.000000
5700.000000	5728.000000	5713.000000	5637.000000	5634.000000	1831.000000	2165.000000	10060.000000	1597.000000	1603.000000	2193.000000	1600.000000	1959.000000	7841.000000	7838.000000
8874.000000	1675.000000	751.000000	740.000000	3981.000000	47.000000	9548.000000	222.000000	9506.000000	9548.000000	222.000000	3969.000000	673.000000	668.000000	676.000000	146.000000	147.000000	8441.000000	8441.000000	5804.000000
1330.000000	8621.000000	8645.000000	3480.000000	3126.000000
4412.000000	4415.000000	551.000000	5858.000000	552.000000	567.000000	566.000000	3099.000000	530.000000	8201.000000	533.000000	143.000000	8202.000000	8201.000000	8193.000000	8154.000000	380.000000	362.000000	575.000000	573.000000	3808.000000	4250.000000
3004.000000	8071.000000	3004.000000	8070.000000	1880.000000	2287.000000	8074.000000	8073.000000	1880.000000	2193.000000	1600.000000	1959.000000	10060.000000
4556.000000	1391.000000	6742.000000	163.000000	6768.000000	9843.000000	172.000000	1408.000000	1398.000000	2649.000000	1416.000000	1394.000000	834.000000	1382.000000	3294.000000	6424.000000	835.000000	1553.000000	2383.000000	1548.000000	6678.000000	1556.000000	123.000000	6330.000000	6325.000000	429.000000	422.000000	428.000000	416.000000	5411.000000	411.000000	424.000000	445.000000	450.000000	466.000000	2450.000000	468.000000	249.000000	7413.000000
174.000000	1528.000000	38.000000	6294.000000	8175.000000	508.000000	2475.000000	525.000000	8178.000000	465.000000	471.000000	472.000000	1521.000000	270.000000	1516.000000	1518.000000	2434.000000	271.000000	272.000000	353.000000	2435.000000	3069.000000	435.000000	2443.000000	2450.000000	468.000000	249.000000	7413.000000	7412.000000	8529.000000	7415.000000	661.000000	655.000000	660.000000	659.000000	666.000000	8408.000000	9400.000000	9398.000000	7417.000000	9565.000000	9558.000000	9566.000000	3401.000000	9869.000000	308.000000	3433.000000	9563.000000	3405.000000	5816.000000
2583.000000	1328.000000	2576.000000	677.000000	9292.000000	9868.000000
3262.000000	5887.000000	7656.000000	7646.000000	3223.000000	7652.000000	7658.000000	3222.000000	3244.000000	3239.000000	7749.000000	7751.000000	7750.000000	8498.000000	3244.000000	3239.000000	284.000000	3248.000000	69.000000	5941.000000	5935.000000	5936.000000	239.000000	240.000000	6235.000000	6223.000000
688.000000	6491.000000
6361.000000	1396.000000	5386.000000	1385.000000	139.000000	6979.000000	140.000000	4706.000000	153.000000	1487.000000	7002.000000	7012.000000	6999.000000	7002.000000	141.000000
4579.000000	164.000000	4721.000000	5180.000000	3298.000000	165.000000	2858.000000	35.000000	2855.000000	94.000000	3520.000000	4729.000000	4729.000000	3520.000000	2044.000000	4728.000000	3183.000000	53.000000
232.000000	8499.000000	2276.000000	2066.000000	8053.000000	7836.000000	7835.000000	5316.000000	5321.000000	2146.000000	1910.000000	7823.000000	1851.000000	7519.000000	1955.000000	2188.000000
2450.000000	468.000000	249.000000	7413.000000	661.000000	655.000000	656.000000
750.000000	751.000000	740.000000	3981.000000	47.000000	9548.000000	222.000000	3969.000000	673.000000	668.000000	676.000000	146.000000	9457.000000	5806.000000	671.000000	662.000000	87.000000	7407.000000	563.000000	12.000000	590.000000	385.000000	7406.000000	557.000000	483.000000	5853.000000	3040.000000	488.000000	5850.000000	482.000000	481.000000	5394.000000	1527.000000	5396.000000	6554.000000
2889.000000	2884.000000	6804.000000	1467.000000	1455.000000	6807.000000	4179.000000	1362.000000	6811.000000	2349.000000	2876.000000	8789.000000	4565.000000	4562.000000	4566.000000	4571.000000	4570.000000	4559.000000	134.000000	1363.000000	4604.000000	4603.000000	4594.000000	4605.000000	3537.000000
2445.000000	432.000000	410.000000	413.000000	5411.000000
2748.000000	8344.000000	2751.000000	3394.000000	8325.000000	6595.000000	3543.000000	2754.000000	2752.000000	3028.000000	566.000000	564.000000	565.000000	567.000000	3017.000000	3028.000000	566.000000	564.000000	3095.000000	3029.000000	3030.000000	3029.000000	523.000000	522.000000	527.000000	8171.000000	390.000000	5839.000000	391.000000	6302.000000
27.000000	729.000000	8608.000000	8604.000000	8633.000000	8637.000000	745.000000	747.000000	8392.000000	9260.000000	9251.000000	7404.000000	3478.000000	773.000000	8257.000000	8270.000000	316.000000	8242.000000	8263.000000	3407.000000
8268.000000	3425.000000	5.000000	670.000000	5806.000000	671.000000	1684.000000	2585.000000	663.000000	9276.000000	677.000000	144.000000	2578.000000	2576.000000	3056.000000	660.000000
644.000000	4494.000000	4493.000000	9678.000000	638.000000	653.000000	621.000000	622.000000	368.000000	142.000000	8184.000000	4256.000000	544.000000
5767.000000	1282.000000	1283.000000	1281.000000	45.000000	22.000000	23.000000	8506.000000	8503.000000	8501.000000	8509.000000	1817.000000
2752.000000	576.000000	577.000000	5857.000000	5854.000000	589.000000	385.000000	7406.000000	557.000000	483.000000	1377.000000	1378.000000	8451.000000	5852.000000	5850.000000	482.000000	481.000000	5394.000000	1527.000000	5396.000000	6554.000000	6547.000000	5393.000000
477.000000	1723.000000	480.000000	6557.000000	463.000000	9693.000000	469.000000	470.000000	485.000000	7405.000000	555.000000	560.000000	249.000000	7413.000000	7412.000000	8529.000000	7415.000000	8526.000000	655.000000	656.000000	677.000000	9292.000000	9868.000000	1685.000000	1689.000000	1687.000000	5806.000000	671.000000	1684.000000
663.000000	664.000000	2586.000000	7411.000000	7408.000000	7410.000000	598.000000	600.000000	592.000000	594.000000	1088.000000	4523.000000	4536.000000	4538.000000	4527.000000	2396.000000	2397.000000	630.000000	2395.000000	2501.000000	2499.000000	2494.000000	5405.000000	1184.000000	1096.000000	1108.000000	1126.000000	1145.000000	1142.000000	1135.000000	1149.000000
768.000000	937.000000	940.000000	947.000000	943.000000	941.000000	8979.000000	8971.000000
10049.000000	3456.000000	3457.000000	3458.000000	9171.000000	9208.000000	9162.000000	1740.000000
1637.000000	1643.000000	1257.000000	1259.000000	4894.000000	4891.000000	4897.000000	4914.000000	4893.000000	4895.000000	4892.000000	4981.000000	4890.000000	4896.000000	4899.000000	5197.000000	3186.000000	3522.000000	3521.000000	3179.000000	2856.000000	136.000000	3547.000000	3548.000000
2698.000000	2697.000000	2395.000000	2396.000000	606.000000	356.000000	4537.000000	591.000000	560.000000	601.000000	596.000000	597.000000	115.000000	8336.000000	578.000000	579.000000	4308.000000	4274.000000	4291.000000	4312.000000	4314.000000	83.000000	149.000000	2646.000000	256.000000	1669.000000
2884.000000	6804.000000	1467.000000	1455.000000	6807.000000	4179.000000	1362.000000	6811.000000	8789.000000	7918.000000	2348.000000
1736.000000	8303.000000
8168.000000	528.000000	519.000000	518.000000	393.000000	5852.000000	5850.000000	482.000000	481.000000	5394.000000	1527.000000	5396.000000	6554.000000	8470.000000	1722.000000	602.000000	603.000000	1185.000000	3364.000000	382.000000
422.000000	428.000000	416.000000	420.000000	6415.000000	421.000000	2433.000000	462.000000	5392.000000	2476.000000	460.000000	6535.000000	9697.000000	6537.000000	6527.000000	513.000000	492.000000	538.000000	541.000000	8161.000000	109.000000	8160.000000	531.000000	6611.000000	6605.000000	584.000000	582.000000	4308.000000	4274.000000	3807.000000	9687.000000
1659.000000	9458.000000	1329.000000	9513.000000	2577.000000	667.000000
5363.000000	5384.000000	5375.000000	2812.000000	3285.000000	1593.000000	419.000000	417.000000	420.000000	6415.000000	421.000000	2433.000000	2428.000000	2424.000000
3343.000000	5377.000000	4613.000000	1422.000000	1385.000000	4573.000000	2853.000000	2921.000000	2871.000000	4689.000000	165.000000	2858.000000	3187.000000	3303.000000	1427.000000	1430.000000	1428.000000	1331.000000	93.000000	5108.000000	2559.000000	2557.000000	5220.000000	2558.000000	5776.000000
7420.000000	1719.000000	7419.000000	7431.000000	305.000000	8932.000000	1713.000000	301.000000	3413.000000	306.000000	9573.000000	3414.000000	3402.000000	2776.000000	5294.000000	8237.000000	8302.000000	8301.000000	9131.000000	9138.000000	9140.000000	9146.000000	8261.000000	8263.000000	3407.000000	9564.000000	308.000000	3398.000000	9873.000000	7173.000000
541.000000	8161.000000	109.000000	8160.000000	531.000000	3018.000000	2752.000000	576.000000	2755.000000	3021.000000
300.000000	779.000000	775.000000	3117.000000	3118.000000	3124.000000	1743.000000	817.000000	818.000000	3454.000000	3455.000000	10048.000000	822.000000	9151.000000
4337.000000	4476.000000	4478.000000	6524.000000	734.000000	735.000000	614.000000	615.000000	609.000000	38.000000	6294.000000	8175.000000
7432.000000	5280.000000	7431.000000	305.000000	8932.000000	8932.000000	1713.000000	301.000000	7.000000	9229.000000	9229.000000	8575.000000	3687.000000	7372.000000	783.000000	9035.000000	785.000000	769.000000	771.000000	1330.000000	9258.000000	9256.000000	9263.000000	9092.000000	9083.000000	9081.000000
10038.000000	2627.000000	6525.000000	268.000000	6507.000000	616.000000	174.000000	1528.000000	38.000000	6294.000000	8175.000000	508.000000	2475.000000	525.000000	526.000000	519.000000	518.000000
1286.000000	1197.000000	9456.000000	1196.000000	2939.000000	2937.000000	2938.000000	8580.000000	8723.000000	8715.000000	1738.000000	8296.000000	821.000000	3453.000000	812.000000	3129.000000	8587.000000	3480.000000	3126.000000	8644.000000	8615.000000
3970.000000	669.000000	672.000000	673.000000	3805.000000	2791.000000	2590.000000	104.000000
3511.000000	5076.000000	3171.000000	3176.000000	5082.000000	5051.000000	11.000000	4952.000000	4951.000000	10.000000	190.000000	1819.000000	5007.000000	3162.000000	2058.000000	2279.000000
3913.000000	3947.000000	434.000000	436.000000	438.000000	430.000000	431.000000	442.000000	6452.000000	242.000000	458.000000	1543.000000	1577.000000	1584.000000	1573.000000	9844.000000	10042.000000	694.000000	9731.000000	6579.000000	6571.000000	8844.000000	3094.000000	6476.000000	1579.000000	687.000000	4334.000000	4355.000000	4351.000000	4336.000000	4362.000000	4359.000000	760.000000	370.000000	2631.000000	727.000000	621.000000	622.000000	368.000000	532.000000	8198.000000	369.000000	571.000000	572.000000	620.000000	621.000000	622.000000	368.000000	142.000000	8184.000000
4881.000000	1460.000000	1457.000000	1449.000000	1461.000000	1446.000000	4889.000000	153.000000	4696.000000	1485.000000	7001.000000	1504.000000	1498.000000	152.000000	7010.000000	150.000000	10046.000000	4142.000000	4143.000000	1403.000000	1415.000000	1587.000000	1586.000000	4702.000000	5413.000000	6414.000000	417.000000	420.000000	6415.000000	421.000000	459.000000	6535.000000	9697.000000	6537.000000	6527.000000	513.000000	492.000000	538.000000	539.000000	542.000000	8172.000000
6178.000000	6239.000000	6238.000000	30.000000	5944.000000	31.000000	5632.000000	5631.000000	3265.000000	3234.000000	2285.000000	3986.000000	3989.000000	5313.000000	29.000000	46.000000	44.000000	41.000000	2684.000000	2685.000000	5205.000000	1429.000000	1431.000000	1430.000000	4557.000000	8773.000000	8774.000000	8768.000000	8796.000000	8799.000000	8792.000000
9563.000000	8236.000000	9569.000000	8240.000000	5290.000000	5291.000000	5283.000000	9572.000000	8554.000000	5285.000000	5284.000000	5288.000000	5282.000000	5286.000000	301.000000	7.000000	9422.000000
8571.000000	3687.000000	3686.000000	9215.000000	9233.000000	3408.000000	3413.000000	5282.000000	3416.000000	8535.000000	825.000000	823.000000	7416.000000	320.000000	8556.000000	302.000000	318.000000	9608.000000	3425.000000	5.000000	662.000000	87.000000	7407.000000	563.000000	12.000000	590.000000	385.000000	7406.000000	557.000000	483.000000	1377.000000	1506.000000	476.000000	473.000000	2457.000000	2442.000000	432.000000	433.000000	6452.000000	242.000000
951.000000	5379.000000	5376.000000	37.000000	2811.000000	5409.000000	5383.000000	2814.000000	1383.000000	5362.000000	3340.000000	4613.000000	1422.000000	1385.000000	4573.000000	2853.000000	2921.000000	2922.000000	3536.000000	3541.000000	3535.000000	3540.000000	1450.000000
1676.000000	126.000000	8850.000000	125.000000	1671.000000	8599.000000	27.000000	729.000000	711.000000	730.000000	723.000000	712.000000	636.000000	8354.000000	9679.000000	637.000000	634.000000	638.000000	653.000000	8216.000000	654.000000	4335.000000	736.000000	4337.000000	4476.000000	4478.000000	4471.000000
267.000000	2627.000000	2622.000000	2624.000000	614.000000	198.000000	731.000000	732.000000	733.000000	652.000000	8685.000000	9681.000000	32.000000	635.000000	1682.000000	724.000000	720.000000	1671.000000	125.000000	1678.000000	8672.000000	8673.000000	1677.000000	719.000000	8670.000000	8665.000000	8664.000000	8662.000000	8660.000000	8354.000000	9679.000000	637.000000	634.000000	638.000000	653.000000	8216.000000	654.000000	4335.000000	736.000000	4337.000000	4476.000000	4478.000000	6524.000000
1695.000000	7171.000000	7169.000000	3971.000000	672.000000	673.000000	3805.000000	2791.000000	2590.000000	104.000000	3967.000000	148.000000	2579.000000	1668.000000
6805.000000	4179.000000	1362.000000	6811.000000	8789.000000	4565.000000	4559.000000	4564.000000	4568.000000	3556.000000	4561.000000	1363.000000	4604.000000	4594.000000	4605.000000	3537.000000	3533.000000	4704.000000	1446.000000	4889.000000	153.000000	4696.000000	1485.000000	7001.000000	1504.000000	1498.000000	152.000000	7010.000000	150.000000	10046.000000	4142.000000	4143.000000	1403.000000	1415.000000	1587.000000	1586.000000	4702.000000	5413.000000	6414.000000	417.000000	420.000000	6415.000000	421.000000	459.000000	6535.000000	9697.000000	6537.000000	6527.000000	513.000000	492.000000
7311.000000	5187.000000	7309.000000	5192.000000	1990.000000	6943.000000	6944.000000	2831.000000	217.000000	218.000000	4547.000000	151.000000	4716.000000	1446.000000	4704.000000	3533.000000	4618.000000
528.000000	521.000000	8178.000000
600.000000	590.000000	385.000000	7406.000000	557.000000	483.000000	1377.000000	1506.000000	476.000000	473.000000	2457.000000
2583.000000	1328.000000	2753.000000	2748.000000	9459.000000	9458.000000	99.000000	2645.000000
8308.000000	8304.000000	8315.000000	587.000000	597.000000	600.000000	590.000000	385.000000	7406.000000	557.000000	483.000000	1377.000000	1506.000000	476.000000	473.000000	2457.000000
32.000000	635.000000	1682.000000	724.000000	720.000000	1671.000000	8599.000000	27.000000	729.000000	8608.000000	8604.000000	8633.000000	8637.000000	745.000000	747.000000	8392.000000	9260.000000	9251.000000	7404.000000	3478.000000	773.000000	8257.000000	8270.000000	316.000000	8242.000000	8263.000000	3407.000000	9564.000000	308.000000	3433.000000	9563.000000
3549.000000	3560.000000	2922.000000	2854.000000	139.000000	2866.000000	1422.000000	6717.000000	6375.000000	6384.000000	6385.000000	1419.000000	1397.000000	163.000000	6768.000000	9843.000000	172.000000	1623.000000	1558.000000	694.000000	687.000000	4334.000000	647.000000	4494.000000	4493.000000	9678.000000	634.000000	32.000000	635.000000	637.000000	9677.000000	646.000000	645.000000	1354.000000	9688.000000
1460.000000	1457.000000	1449.000000	1461.000000
2766.000000	2771.000000	2769.000000	2775.000000	2390.000000
667.000000	148.000000	2579.000000	1668.000000	2644.000000	9689.000000	568.000000	9690.000000
3725.000000	3840.000000	10003.000000	3726.000000	8834.000000	8834.000000	8828.000000	8826.000000	8825.000000	8837.000000	1023.000000
8625.000000	8606.000000	8628.000000	711.000000	730.000000	27.000000	124.000000	1675.000000	751.000000	740.000000	3981.000000	752.000000	47.000000	9548.000000	222.000000	3969.000000
38.000000	6294.000000	8175.000000	508.000000	2475.000000	525.000000	8178.000000	465.000000	1521.000000	270.000000	1516.000000	1518.000000	2434.000000	271.000000
450.000000	448.000000	441.000000	6452.000000	10025.000000
2575.000000	2580.000000	3964.000000	2579.000000	2577.000000	667.000000	148.000000	223.000000	3965.000000	2584.000000	224.000000	220.000000	221.000000	2786.000000	222.000000	3969.000000	673.000000	668.000000	669.000000	9550.000000	3982.000000	3983.000000	9866.000000	9509.000000	157.000000	697.000000	5287.000000	9552.000000	9243.000000	5289.000000	8300.000000	8235.000000	5290.000000	5291.000000	5283.000000
267.000000	2627.000000	6525.000000	268.000000	268.000000	6507.000000	616.000000	174.000000	158.000000
6586.000000	6573.000000	6568.000000	3091.000000	6589.000000	6585.000000	6577.000000	3090.000000	3093.000000	3092.000000	9736.000000	267.000000	2627.000000	2622.000000	2624.000000	6512.000000	615.000000	609.000000	38.000000	6294.000000	8175.000000	508.000000	2475.000000	525.000000	8178.000000	465.000000	1521.000000	1525.000000	6548.000000	9633.000000	3074.000000	478.000000	3082.000000	3084.000000	477.000000	1723.000000
2889.000000	2884.000000	6804.000000	1467.000000	1455.000000	6807.000000	4179.000000	1362.000000	2349.000000	2876.000000	4559.000000	4564.000000	4568.000000	3556.000000	4561.000000	1363.000000
8526.000000	655.000000	656.000000	677.000000	144.000000	9512.000000	667.000000	148.000000
9563.000000	3405.000000	5816.000000	2777.000000	2778.000000	5815.000000	5818.000000	2777.000000
650.000000	651.000000	8705.000000	644.000000	4494.000000	9678.000000	634.000000	32.000000	9682.000000	8679.000000	8678.000000	9683.000000	633.000000	632.000000	3806.000000	82.000000	583.000000	580.000000	8329.000000	6606.000000
3092.000000	9736.000000	9734.000000	9735.000000	9722.000000	9723.000000	9720.000000	160.000000	4191.000000	3955.000000	6493.000000	161.000000	9704.000000	9703.000000	9702.000000	9700.000000	6533.000000	457.000000	456.000000	10030.000000	10029.000000	2423.000000	2422.000000	2420.000000	2425.000000	2426.000000	2424.000000	2425.000000	2426.000000	2429.000000	2428.000000
8035.000000	5703.000000	5712.000000	8044.000000	5519.000000	5521.000000	8052.000000	5522.000000	179.000000	3227.000000	3228.000000	3213.000000	3224.000000	60.000000	3211.000000	7797.000000	3225.000000	7788.000000	7798.000000
6552.000000	6555.000000	6546.000000	6553.000000	6549.000000	559.000000	4428.000000	4422.000000	4415.000000	551.000000	5858.000000	552.000000	567.000000	566.000000	3099.000000	530.000000
609.000000	610.000000	1327.000000	1531.000000	618.000000	8181.000000	8186.000000	619.000000	1530.000000	2863.000000	2864.000000	368.000000	532.000000	8198.000000	369.000000	571.000000	572.000000	9686.000000	632.000000	640.000000	754.000000	737.000000	1667.000000	1665.000000	738.000000	739.000000	2589.000000
3301.000000	171.000000	5112.000000	3302.000000	4717.000000	4577.000000	164.000000	4721.000000
1343.000000	3569.000000	2205.000000	4805.000000	5057.000000	5052.000000	5049.000000	7355.000000	5055.000000	3521.000000	3179.000000	2533.000000	3303.000000	1427.000000	1430.000000	4557.000000	1423.000000	119.000000	54.000000	2996.000000	6268.000000	1436.000000	4187.000000	6803.000000	1455.000000	2878.000000	1470.000000	3130.000000	3131.000000	4163.000000	3132.000000
8196.000000	535.000000	142.000000	8184.000000	4256.000000	544.000000	143.000000	8202.000000	5860.000000	3098.000000	3101.000000	3097.000000	8163.000000	5844.000000	3029.000000	523.000000	522.000000	527.000000	8171.000000	390.000000
5391.000000	5388.000000	3341.000000	5377.000000	5364.000000	4613.000000	1422.000000	1385.000000	4573.000000	2853.000000	1363.000000	4604.000000	4594.000000	1441.000000	4878.000000	4874.000000	4877.000000	4883.000000	1364.000000	1365.000000	9610.000000	128.000000	4848.000000	4850.000000	2762.000000	4752.000000	2763.000000	2818.000000
4304.000000	4306.000000	4298.000000	4313.000000	4288.000000	4307.000000	4293.000000	4327.000000	9691.000000	585.000000	581.000000	8329.000000	6606.000000	599.000000	590.000000	586.000000	5854.000000	388.000000	389.000000	557.000000	483.000000	1377.000000	1506.000000	476.000000	473.000000	2457.000000	2442.000000	432.000000	433.000000	2414.000000	9935.000000	9934.000000	9933.000000	2417.000000
734.000000	735.000000	266.000000	2632.000000	267.000000	9736.000000	3092.000000	3093.000000
341.000000	5800.000000	9111.000000	9105.000000	155.000000	742.000000	332.000000	5785.000000	9507.000000	156.000000	157.000000	3803.000000	702.000000	701.000000	5.000000	662.000000	87.000000	7407.000000	7408.000000	7410.000000	598.000000	600.000000	592.000000	594.000000	1088.000000	2528.000000	2515.000000	2514.000000
1053.000000	8814.000000	1056.000000	8820.000000	1731.000000	1732.000000	798.000000	9884.000000	8640.000000	786.000000	762.000000	763.000000	1355.000000	641.000000	642.000000	643.000000	4333.000000	4328.000000	2634.000000	4329.000000	691.000000	693.000000	2401.000000	841.000000	2648.000000	2647.000000	6755.000000	3596.000000	105.000000	4563.000000	106.000000	1432.000000	1428.000000	1331.000000	93.000000	5108.000000	5100.000000	197.000000	2855.000000	94.000000	3520.000000	2044.000000	4728.000000
9748.000000	3408.000000	7.000000	9229.000000	8575.000000	9234.000000	9216.000000	8584.000000	8965.000000	1711.000000	1712.000000	1712.000000	9423.000000	8946.000000	345.000000	7380.000000	9006.000000	9022.000000
3056.000000	3055.000000	664.000000	2586.000000	7411.000000	7408.000000	7410.000000	598.000000	115.000000	8336.000000	578.000000	569.000000	2737.000000	8192.000000	8193.000000	8199.000000	533.000000	143.000000	8202.000000	8201.000000	533.000000	534.000000	4273.000000	8191.000000	8194.000000	8183.000000	379.000000	8183.000000	4251.000000	8197.000000	4273.000000	4256.000000	544.000000	143.000000
2105.000000	5066.000000	2677.000000	2678.000000	1931.000000	1785.000000	2092.000000	2199.000000	23.000000	24.000000	1916.000000	5323.000000	25.000000	2849.000000	5632.000000	2848.000000
7432.000000	8724.000000	947.000000	943.000000	942.000000	944.000000	8531.000000	8548.000000	8547.000000	4516.000000	1715.000000	4512.000000	1717.000000	8530.000000	304.000000	3416.000000	8535.000000	825.000000	823.000000	7416.000000	8552.000000	302.000000	318.000000	9608.000000	3351.000000	9608.000000	3425.000000	5.000000	662.000000	87.000000	7407.000000	563.000000	598.000000	600.000000	590.000000	385.000000	7406.000000	389.000000	388.000000
7413.000000	661.000000	674.000000	710.000000	9400.000000	696.000000	2597.000000	9511.000000	697.000000	698.000000	5780.000000	699.000000	9752.000000	9753.000000
3316.000000	3313.000000	3317.000000	4579.000000	164.000000	4721.000000	3554.000000	3534.000000	4718.000000	4722.000000	3560.000000
3986.000000	3989.000000	5313.000000	29.000000	46.000000	2289.000000	1808.000000	2676.000000	2677.000000	2675.000000	5083.000000	5091.000000	3511.000000	3511.000000	5076.000000	3171.000000	3176.000000	5082.000000	5051.000000	11.000000	4952.000000	4951.000000
2754.000000	2752.000000	3028.000000	566.000000	564.000000	3095.000000	3029.000000	523.000000	522.000000	527.000000
569.000000	2737.000000	8192.000000	8201.000000	533.000000	143.000000	8202.000000	5860.000000	3098.000000	3101.000000	3097.000000	524.000000	536.000000	8161.000000	109.000000	8160.000000	8159.000000	3098.000000	3101.000000
7410.000000	598.000000	600.000000	590.000000	586.000000	5854.000000	589.000000	4417.000000	4421.000000	604.000000	6545.000000	2397.000000	630.000000	2698.000000	2695.000000	607.000000	1186.000000	602.000000	603.000000	1185.000000	3364.000000	382.000000	3366.000000	3366.000000	3367.000000	1092.000000	1093.000000	1124.000000
9.000000	5645.000000	1881.000000	3185.000000	191.000000	7976.000000	7974.000000	1888.000000
2622.000000	2624.000000	6512.000000	615.000000	609.000000	38.000000	6294.000000	8175.000000	508.000000	492.000000	538.000000	541.000000	8161.000000	8159.000000	3098.000000	8167.000000
6407.000000	1194.000000	951.000000	1593.000000	419.000000	417.000000	5411.000000	411.000000	424.000000	445.000000	450.000000	466.000000	2450.000000	468.000000	485.000000	7405.000000	555.000000	4417.000000	4421.000000	604.000000	6545.000000	356.000000	4537.000000	591.000000	560.000000
4485.000000	683.000000	4331.000000	4482.000000	4330.000000	4338.000000	4347.000000	4355.000000	4351.000000	4336.000000	4362.000000	4359.000000	760.000000	757.000000	8697.000000	8711.000000	2637.000000	8702.000000	759.000000	761.000000	647.000000	8383.000000	764.000000	765.000000	790.000000	793.000000	792.000000	800.000000	796.000000	2952.000000	1732.000000	1733.000000
3118.000000	3119.000000	2809.000000	3043.000000	2810.000000	9907.000000
413.000000	425.000000	6415.000000	421.000000	459.000000	462.000000	5392.000000	2476.000000	460.000000	6535.000000	2478.000000	2479.000000	497.000000	495.000000	6540.000000	9697.000000	6537.000000	6527.000000	513.000000	2475.000000	525.000000	526.000000	519.000000	518.000000	517.000000	516.000000
4818.000000	4817.000000	4824.000000	3571.000000	1894.000000	7139.000000	2209.000000	1978.000000	4810.000000	5049.000000	7355.000000	5055.000000	3521.000000	3179.000000	2533.000000	3303.000000	3304.000000	3308.000000	3312.000000	3310.000000	3309.000000	3305.000000	170.000000	169.000000
1185.000000	1186.000000	6547.000000	5393.000000	486.000000	5853.000000	5847.000000	5849.000000	5855.000000	5851.000000	5858.000000	552.000000
2289.000000	1808.000000	4694.000000	5493.000000	5314.000000	5742.000000	5317.000000	7821.000000	5321.000000	5305.000000	5315.000000	5320.000000
717.000000	8677.000000	9684.000000	639.000000	633.000000	632.000000	3806.000000	82.000000	583.000000	580.000000	8329.000000	6606.000000
4713.000000	1403.000000	1415.000000	4699.000000	3278.000000	3282.000000	5381.000000	1593.000000	419.000000	459.000000	462.000000	5392.000000	2476.000000	460.000000	2478.000000	2479.000000	497.000000	495.000000	6540.000000	2480.000000	513.000000	492.000000	538.000000	541.000000	8161.000000	109.000000	8160.000000	8159.000000	3098.000000	8167.000000	3099.000000	530.000000	8201.000000	533.000000	534.000000	4273.000000	8191.000000	535.000000	532.000000	8198.000000	369.000000	571.000000	572.000000	9686.000000	632.000000	640.000000	639.000000	9685.000000	9680.000000	1682.000000
352.000000	577.000000	5857.000000	5854.000000	589.000000	4417.000000	4421.000000	4407.000000	4414.000000	4410.000000	4420.000000
600.000000	590.000000	385.000000	7406.000000	557.000000	558.000000	551.000000	5858.000000	552.000000	561.000000	554.000000	5855.000000
3432.000000	3434.000000	3433.000000	9563.000000	8236.000000	3404.000000	5292.000000	8259.000000	309.000000
4274.000000	3807.000000	9687.000000	640.000000	639.000000	9685.000000	9680.000000	635.000000	637.000000	9677.000000	646.000000
9242.000000	9244.000000	9237.000000	9236.000000	9246.000000	9253.000000	9554.000000	9249.000000	9243.000000	9239.000000
8879.000000	3459.000000	3461.000000	772.000000	8257.000000	8270.000000	316.000000	8242.000000	8263.000000	3407.000000
5087.000000	5086.000000	62.000000	4791.000000	5209.000000	4783.000000	2265.000000	1785.000000	2092.000000	2199.000000	23.000000	24.000000	1916.000000	5323.000000	25.000000	7748.000000
2210.000000	1845.000000	6663.000000	2236.000000	2045.000000	1972.000000	2030.000000	1800.000000	2203.000000	1972.000000	2045.000000	2177.000000	6666.000000	6652.000000	1790.000000	203.000000	2166.000000	5332.000000	212.000000	9903.000000	5334.000000	5330.000000	2830.000000	4827.000000	2829.000000	5337.000000
2639.000000	365.000000	8708.000000	3705.000000	374.000000	4328.000000	2634.000000	4329.000000	691.000000	693.000000	2401.000000	841.000000	2648.000000	2647.000000	6755.000000	3596.000000	105.000000	4563.000000	106.000000	1432.000000	1428.000000	1331.000000	93.000000	197.000000	2855.000000	94.000000	3520.000000	2044.000000	4728.000000	3183.000000	3169.000000	4983.000000	257.000000	1776.000000	3163.000000	1921.000000	1840.000000	1776.000000	1942.000000	1649.000000	4774.000000	1256.000000	1642.000000	5442.000000	1638.000000	1370.000000	2300.000000	206.000000	2326.000000	7377.000000
3388.000000	3390.000000	452.000000	3072.000000	3071.000000	438.000000	430.000000	434.000000	436.000000	438.000000	435.000000	3069.000000	3087.000000	3071.000000	438.000000	430.000000	431.000000	410.000000	413.000000	425.000000	423.000000	428.000000	9861.000000
1842.000000	7037.000000	2083.000000	4764.000000	7326.000000	4755.000000	2235.000000	2235.000000	4755.000000	4903.000000	4756.000000	4766.000000	4758.000000	2826.000000	1341.000000	2671.000000	2670.000000	1369.000000	130.000000	1364.000000	130.000000	4884.000000	4572.000000	131.000000	1366.000000	132.000000	2877.000000	6806.000000	2349.000000	2876.000000	8789.000000	7918.000000
1713.000000	1714.000000	9217.000000	9422.000000	7.000000	3408.000000	3413.000000	306.000000	9573.000000	3414.000000	3402.000000	2776.000000	5294.000000	3102.000000	3108.000000	3102.000000	5294.000000	8237.000000	8302.000000	8301.000000	9131.000000	9142.000000	9131.000000	9138.000000	9140.000000	9146.000000	8261.000000	8263.000000	3407.000000	9564.000000	308.000000	3398.000000	9873.000000	7173.000000	7175.000000	3417.000000
8547.000000	4516.000000	1715.000000	4512.000000	4513.000000	8564.000000	8559.000000	8560.000000	8565.000000	8552.000000	2766.000000	2771.000000
4415.000000	551.000000	5858.000000	552.000000	561.000000	554.000000	3100.000000
1675.000000	751.000000	740.000000	3981.000000	47.000000	9548.000000	9548.000000	222.000000	3969.000000	673.000000	668.000000	676.000000	146.000000	9457.000000	5806.000000	671.000000	1684.000000	2585.000000	663.000000	664.000000	2586.000000	7411.000000	7408.000000	7410.000000	598.000000	600.000000	590.000000	586.000000	352.000000	3026.000000
743.000000	8648.000000	3143.000000	8616.000000	8619.000000	3144.000000	749.000000	9078.000000	797.000000	3460.000000	3461.000000	3465.000000	816.000000	818.000000	3454.000000	1735.000000	1735.000000	3476.000000	3477.000000
25.000000	2849.000000	5632.000000	2848.000000	8098.000000	8095.000000	8103.000000	8105.000000	8108.000000
811.000000	815.000000	810.000000	3462.000000	794.000000	795.000000	9884.000000	8640.000000	9887.000000	3908.000000	8647.000000	786.000000	787.000000	788.000000	8657.000000	725.000000	8665.000000	8666.000000	8354.000000	9679.000000	637.000000	634.000000	638.000000	653.000000	8216.000000	4353.000000	2633.000000	4356.000000	2635.000000
2444.000000	2447.000000	2451.000000	2453.000000	2454.000000	475.000000	474.000000	3031.000000	1524.000000	520.000000
367.000000	8187.000000	2765.000000	610.000000	613.000000	6523.000000	198.000000	734.000000	4485.000000	683.000000	686.000000
8410.000000	7419.000000	7431.000000	305.000000	3420.000000	8931.000000
283.000000	3264.000000	5926.000000	5927.000000	3251.000000	231.000000	7729.000000
1901.000000	2134.000000	2277.000000	9455.000000	2069.000000	2672.000000	185.000000	186.000000	184.000000	41.000000	5205.000000	2340.000000
481.000000	7405.000000	1728.000000
3094.000000	6476.000000	1579.000000	687.000000	4334.000000	4355.000000	4351.000000	4336.000000	4362.000000	4359.000000	760.000000	757.000000	9659.000000	648.000000	649.000000	3652.000000	3656.000000	3621.000000	3662.000000	3665.000000
155.000000	742.000000	332.000000	5785.000000	5780.000000	5785.000000	9507.000000	156.000000	157.000000	3803.000000	702.000000	703.000000	9401.000000	709.000000
9253.000000	9554.000000	9249.000000	9243.000000	5289.000000	8300.000000	8235.000000	5290.000000	5291.000000	5283.000000	9572.000000	8554.000000	5285.000000	5284.000000	5288.000000	5282.000000	3416.000000	8535.000000	825.000000
3343.000000	5377.000000	5364.000000	4613.000000	1422.000000	1385.000000	4573.000000	2853.000000	1363.000000	4604.000000	4594.000000	1441.000000	4878.000000	4883.000000	4882.000000	1364.000000	1365.000000	9610.000000	1466.000000	1469.000000	2822.000000	4757.000000	2220.000000	6940.000000	1990.000000	5192.000000	7309.000000	5187.000000	7311.000000	5198.000000	4767.000000
1457.000000	1460.000000	4701.000000	4712.000000	4716.000000	4727.000000	4720.000000	3538.000000	4609.000000	4599.000000	4601.000000	4595.000000	4598.000000
5685.000000	5504.000000	5494.000000	1846.000000	1895.000000	5312.000000	5319.000000	61.000000	5306.000000	1792.000000	5091.000000	3511.000000	5076.000000	3171.000000	5081.000000	3188.000000	4822.000000	3510.000000	5060.000000
3124.000000	1743.000000	817.000000	818.000000	3454.000000	1735.000000
8257.000000	8249.000000	8250.000000	776.000000	770.000000	771.000000	1330.000000	8621.000000	8645.000000	3480.000000	3481.000000	3483.000000	9099.000000	8881.000000	8880.000000	8891.000000	8394.000000	8884.000000
1204.000000	3450.000000	936.000000	10058.000000	10057.000000	2988.000000
8876.000000	2793.000000	1674.000000	8853.000000	8851.000000	1673.000000	8667.000000	8672.000000	8673.000000	1677.000000	719.000000	8670.000000	8665.000000	8664.000000	8662.000000	8660.000000	8354.000000	9679.000000	637.000000	634.000000	638.000000	653.000000	8216.000000	654.000000	4335.000000	736.000000	4337.000000	4476.000000	4478.000000	4471.000000
8589.000000	8591.000000	7381.000000	7384.000000	3490.000000
8273.000000	8249.000000	8250.000000	776.000000	780.000000	775.000000	778.000000	7375.000000	290.000000	313.000000	3686.000000	9215.000000	9233.000000	9213.000000	9223.000000	9213.000000	9233.000000	3408.000000	9748.000000
3537.000000	4605.000000	4878.000000	4883.000000	1364.000000	1365.000000	9610.000000	128.000000	129.000000	3110.000000	3111.000000	10045.000000	402.000000	443.000000	450.000000	466.000000	2450.000000	468.000000	485.000000	484.000000	5853.000000	5847.000000	386.000000
2644.000000	9689.000000	568.000000	585.000000	581.000000	8329.000000	599.000000	590.000000	586.000000	5854.000000	589.000000	4417.000000	4452.000000	4433.000000
4537.000000	591.000000	586.000000	352.000000	3026.000000	2755.000000	2754.000000	570.000000	4326.000000	573.000000	3808.000000	572.000000	620.000000	8674.000000	728.000000	608.000000	758.000000	757.000000
598.000000	600.000000	590.000000	385.000000	7406.000000	557.000000	483.000000	1377.000000	1506.000000	476.000000	473.000000	2457.000000	2442.000000	432.000000	410.000000	406.000000	409.000000	407.000000	1591.000000	408.000000	4.000000	398.000000	127.000000	5414.000000	4885.000000	128.000000	4848.000000	4850.000000	2762.000000	1262.000000	211.000000	4838.000000	4841.000000	4754.000000	2140.000000	4938.000000	7971.000000	4760.000000	213.000000	1357.000000	2185.000000	1260.000000	202.000000	2026.000000	1759.000000	203.000000	2166.000000	5332.000000	212.000000	214.000000
5387.000000	5363.000000	1383.000000	5391.000000	1402.000000	5374.000000	1392.000000	6984.000000	5410.000000	5407.000000	5391.000000	1402.000000	5374.000000
9099.000000	8881.000000	8880.000000	3717.000000
2863.000000	2864.000000	368.000000	532.000000	8198.000000	369.000000	571.000000	572.000000	9686.000000	632.000000	640.000000	754.000000	737.000000	718.000000	714.000000	1681.000000	1679.000000	1672.000000	2788.000000	1680.000000	8667.000000	1673.000000
664.000000	87.000000	2586.000000	7411.000000	7408.000000	7410.000000	598.000000	115.000000	8336.000000	578.000000	579.000000	4308.000000	4274.000000	3807.000000	3806.000000	4285.000000
9693.000000	469.000000	470.000000	474.000000	473.000000	2457.000000	2442.000000	432.000000	410.000000	406.000000	4.000000	398.000000	127.000000	2824.000000	1469.000000	2822.000000	2827.000000	273.000000	1404.000000	1412.000000	5197.000000	3186.000000	3522.000000	3179.000000	2533.000000	3159.000000	4800.000000	3333.000000	4798.000000
10004.000000	10005.000000	10003.000000	3726.000000	1053.000000	8814.000000	1056.000000	8820.000000	1731.000000	1732.000000	798.000000	9884.000000	8640.000000	786.000000	787.000000	788.000000	8657.000000	725.000000	722.000000	713.000000	717.000000	754.000000	3978.000000	3809.000000	10062.000000	83.000000	3976.000000	3968.000000	695.000000	9458.000000	99.000000	2645.000000	100.000000	2644.000000	9689.000000	568.000000	9690.000000	569.000000	2737.000000
655.000000	656.000000	677.000000	144.000000
9572.000000	8554.000000	5285.000000	3414.000000	3113.000000	3115.000000	296.000000	289.000000	7371.000000	929.000000	930.000000	3117.000000	3118.000000	3124.000000	1743.000000	817.000000	1745.000000	3505.000000
3141.000000	3136.000000	3135.000000	9268.000000	762.000000	763.000000	1355.000000	641.000000	642.000000	643.000000	4333.000000	4328.000000	2634.000000	2626.000000	2382.000000
2466.000000	2465.000000	2462.000000	2463.000000	465.000000	471.000000	472.000000	475.000000	474.000000	3031.000000	1524.000000	520.000000	8169.000000	514.000000	515.000000
587.000000	597.000000	115.000000	8336.000000	578.000000	569.000000	2737.000000	8192.000000	8201.000000	533.000000	534.000000	4273.000000	4256.000000	4276.000000	4275.000000	4278.000000	4253.000000	4262.000000	4269.000000	4279.000000	8176.000000	367.000000	8187.000000	2765.000000	610.000000	613.000000	615.000000	609.000000	38.000000	464.000000	4254.000000	38.000000	6294.000000	8175.000000	1529.000000	9699.000000	9698.000000	9701.000000	6532.000000	6529.000000	1569.000000	426.000000	951.000000	5379.000000	5376.000000	37.000000	2811.000000	2813.000000	2814.000000	1383.000000
2644.000000	9689.000000	4327.000000
4258.000000	3808.000000	4250.000000	575.000000	2738.000000	574.000000	2737.000000	8192.000000	8201.000000	533.000000	143.000000	8202.000000	5860.000000	490.000000	120.000000	1529.000000	9699.000000	9698.000000	9701.000000	6532.000000
1495.000000	4141.000000	1488.000000	5382.000000	3339.000000
8262.000000	8251.000000	8255.000000	708.000000	9237.000000	9236.000000	9246.000000	9253.000000	9125.000000	311.000000	9246.000000	5788.000000	5787.000000	5782.000000	9508.000000	698.000000	156.000000	1695.000000	7171.000000	7169.000000	3971.000000	672.000000	673.000000	668.000000	676.000000	146.000000	9457.000000	5806.000000	671.000000	662.000000	87.000000	7407.000000	563.000000	12.000000	1507.000000	2442.000000	432.000000	410.000000	406.000000	409.000000	407.000000	1591.000000	408.000000	4.000000	401.000000
9077.000000	8393.000000	9102.000000	9103.000000	9096.000000	9098.000000	9104.000000	8636.000000	748.000000	744.000000	745.000000	1703.000000	342.000000	2816.000000	155.000000	742.000000	332.000000	5785.000000	9507.000000	1695.000000	7171.000000	7169.000000	3971.000000	672.000000	673.000000	3805.000000	2791.000000	2590.000000	104.000000	3967.000000	148.000000	2579.000000	2577.000000	9274.000000	9271.000000	9302.000000	2750.000000	9279.000000	1329.000000	9513.000000	2577.000000	667.000000	148.000000	2579.000000	1668.000000	2644.000000	9689.000000	568.000000	585.000000	581.000000
7431.000000	305.000000	3420.000000	8.000000	3418.000000	3421.000000	1710.000000	8941.000000	1709.000000
9565.000000	9558.000000	9566.000000	3401.000000	9869.000000	308.000000	3433.000000	9563.000000	3405.000000	5816.000000	2777.000000	2778.000000	5815.000000	2767.000000	5291.000000	5283.000000
8320.000000	4535.000000	4520.000000	4536.000000	4538.000000	4538.000000	4526.000000	606.000000	356.000000	604.000000	4426.000000	4430.000000	4413.000000
4274.000000	3807.000000	3806.000000	82.000000	583.000000	580.000000	8329.000000	599.000000	590.000000
53.000000	3183.000000	3169.000000	4983.000000	257.000000	4892.000000	4981.000000	4890.000000	5188.000000	5188.000000	5190.000000	4977.000000	4981.000000	4983.000000	257.000000	1776.000000	1942.000000	1649.000000	4774.000000	1256.000000	1642.000000
1344.000000	1954.000000	4728.000000	95.000000	34.000000	2823.000000	2671.000000	2670.000000	1369.000000	1466.000000	1452.000000	1471.000000	4876.000000	1457.000000	1449.000000	1461.000000	1446.000000	4704.000000	3533.000000	4618.000000	1450.000000	1464.000000	3537.000000
710.000000	9400.000000	696.000000	2597.000000	9511.000000	697.000000	698.000000	5780.000000	699.000000	9752.000000	9753.000000	746.000000	9105.000000	700.000000	8638.000000	747.000000	748.000000	8630.000000	8594.000000
2425.000000	2426.000000	2429.000000	462.000000	5392.000000	2476.000000	460.000000	6535.000000	9697.000000	6537.000000	6527.000000	513.000000	492.000000	538.000000	541.000000	8161.000000	109.000000	8160.000000	531.000000	6611.000000	6605.000000	584.000000	582.000000	4308.000000	4274.000000	3807.000000	9687.000000	754.000000	737.000000	1667.000000	1665.000000
5927.000000	3239.000000	7749.000000	7652.000000	7658.000000	3222.000000	3216.000000	2285.000000	3986.000000	3989.000000	5313.000000	29.000000	46.000000	2289.000000	1808.000000	2676.000000	2677.000000	2675.000000	5091.000000	5087.000000	4795.000000	2841.000000	4788.000000	195.000000	8788.000000	2857.000000	250.000000	94.000000	3516.000000	3175.000000	5055.000000	3515.000000	3520.000000	2044.000000	4728.000000	95.000000	34.000000	97.000000	5277.000000	98.000000	1340.000000	6946.000000	6939.000000	1990.000000	5192.000000	7309.000000	5187.000000	7311.000000	5198.000000
5087.000000	4795.000000	2841.000000	4788.000000	195.000000	8788.000000	2857.000000	250.000000	2533.000000	3303.000000	1427.000000	1430.000000	4557.000000	1423.000000	119.000000	4206.000000	16.000000	14.000000
2792.000000	8377.000000	8663.000000	2787.000000	8651.000000	8654.000000	8659.000000	8656.000000	8664.000000	8665.000000	721.000000	726.000000	719.000000	1671.000000	8599.000000	124.000000	1675.000000	751.000000	740.000000	741.000000	750.000000	1699.000000	1700.000000	8632.000000
3425.000000	5.000000	662.000000	87.000000	2586.000000	7411.000000	7408.000000	7410.000000	598.000000	115.000000	8336.000000	578.000000	579.000000	4308.000000	4274.000000	3807.000000	9687.000000	640.000000	639.000000	9685.000000	9680.000000	635.000000	637.000000	634.000000	32.000000	9682.000000	8679.000000	8694.000000	2609.000000	728.000000	8685.000000
3131.000000	1439.000000	5446.000000	2883.000000	6804.000000	1467.000000	1455.000000	6807.000000	4179.000000	1362.000000	2349.000000	2876.000000	4559.000000	134.000000	3556.000000	4561.000000	1363.000000	4604.000000	4594.000000	1441.000000	4605.000000	3537.000000	1464.000000
3390.000000	452.000000	3072.000000	3071.000000	438.000000	430.000000	431.000000	410.000000	413.000000	425.000000	6415.000000
232.000000	8499.000000	2276.000000	2066.000000	8053.000000	7836.000000	7835.000000	5316.000000	5321.000000	2146.000000	7822.000000	1770.000000	61.000000	1951.000000	1390.000000	2267.000000	5643.000000	2574.000000	187.000000	9504.000000	2050.000000	5038.000000	5046.000000	5045.000000	9742.000000	5043.000000	8087.000000
3909.000000	3904.000000	9883.000000	3912.000000	8640.000000	9887.000000	3908.000000	8647.000000	786.000000	787.000000	766.000000
2535.000000	4804.000000	4815.000000	4748.000000	5416.000000	1343.000000	3578.000000	4818.000000	4823.000000	1344.000000	1954.000000	4728.000000	3183.000000	3169.000000	3169.000000	4983.000000	257.000000	4892.000000	4909.000000	7963.000000	7968.000000	7341.000000	4916.000000	251.000000	4926.000000	7958.000000	213.000000	1357.000000	4759.000000	5444.000000
4844.000000	4847.000000	1358.000000	1359.000000	2844.000000	4752.000000	2817.000000	9797.000000	1360.000000	4849.000000	2852.000000	1369.000000	1466.000000	1469.000000	4711.000000	4701.000000	4712.000000	1443.000000	1460.000000	4881.000000	1462.000000	4711.000000
2979.000000	2797.000000	3664.000000	3665.000000	2798.000000	809.000000	650.000000	651.000000	8705.000000	644.000000	4494.000000	4493.000000	9678.000000	634.000000	32.000000	635.000000	1682.000000	724.000000	720.000000	721.000000	726.000000	1681.000000	8860.000000	9452.000000	756.000000	738.000000	1656.000000	2575.000000	2580.000000	223.000000
2839.000000	3174.000000	5148.000000	3177.000000	3164.000000	229.000000	7335.000000	5118.000000	1342.000000	257.000000	4892.000000	4909.000000	7352.000000	7351.000000	4931.000000
352.000000	3026.000000	2755.000000	3021.000000	3022.000000	8333.000000	599.000000	592.000000	596.000000	7409.000000	7414.000000	7413.000000	661.000000	674.000000	675.000000	147.000000	678.000000	676.000000	146.000000	9457.000000	5806.000000	671.000000	662.000000	663.000000	664.000000	87.000000	7407.000000	7408.000000	7410.000000	598.000000	600.000000	590.000000	385.000000	7406.000000	557.000000	483.000000	1377.000000	1378.000000	8451.000000	5852.000000	5850.000000	482.000000	481.000000	5394.000000	1527.000000	5396.000000
9700.000000	9701.000000	9697.000000	6537.000000	6527.000000	513.000000	492.000000	538.000000	541.000000	8161.000000
8264.000000	310.000000	8252.000000	311.000000	9246.000000	5788.000000	5787.000000	5782.000000	9508.000000	698.000000	156.000000	1695.000000	7171.000000	7169.000000	3971.000000	672.000000	673.000000	3805.000000	2791.000000	2590.000000	104.000000	3967.000000	148.000000	2579.000000	1668.000000	2644.000000	9689.000000	4327.000000	4293.000000	4307.000000	4288.000000	4313.000000	4298.000000	4289.000000	4302.000000	4301.000000
5213.000000	5203.000000	5204.000000	4797.000000	4788.000000	2840.000000	3161.000000	4820.000000	2835.000000	5054.000000	5058.000000
125.000000	8850.000000	126.000000	1676.000000	8874.000000	1675.000000	751.000000	740.000000	3981.000000	47.000000	9548.000000	222.000000	3969.000000	3805.000000	2786.000000	222.000000	3969.000000	673.000000	668.000000	669.000000	9550.000000	3982.000000	3983.000000	9866.000000	9509.000000	157.000000	697.000000	5287.000000	9552.000000	9239.000000	9556.000000	9247.000000	9252.000000	5811.000000	5812.000000	9145.000000	9136.000000	9553.000000	8300.000000	8235.000000	5290.000000	2772.000000	2767.000000	5291.000000	5283.000000	9572.000000	8554.000000	5285.000000	3414.000000	3402.000000
7420.000000	1719.000000	7419.000000	7431.000000	305.000000	8932.000000	1713.000000	301.000000	7.000000	3408.000000	3413.000000	5282.000000	5286.000000	301.000000	7.000000	3408.000000	9748.000000	9224.000000	9221.000000	9212.000000	328.000000	307.000000
1616.000000	1599.000000	1611.000000
3162.000000	2058.000000	2279.000000	5025.000000	1964.000000	2197.000000	5015.000000	2171.000000	1772.000000	5004.000000	2284.000000	5046.000000
1546.000000	1589.000000	1564.000000	1578.000000	1585.000000	1583.000000	122.000000	6695.000000	123.000000	6330.000000	6325.000000	429.000000	422.000000	428.000000	416.000000	420.000000	6415.000000	421.000000	459.000000	6535.000000	9697.000000	6537.000000	6527.000000	513.000000	492.000000	538.000000	539.000000	542.000000
2176.000000	97.000000	5277.000000	98.000000	1340.000000	4763.000000	2826.000000	1341.000000	2671.000000	129.000000	3110.000000	10045.000000	402.000000	403.000000	404.000000	1415.000000	4699.000000	3278.000000	3279.000000	36.000000	1384.000000
3124.000000	1743.000000	817.000000	818.000000	3453.000000	3466.000000	810.000000	3462.000000	8882.000000	8891.000000	8394.000000	794.000000	786.000000	787.000000	788.000000	8657.000000	8652.000000	8656.000000
2863.000000	2864.000000	368.000000	532.000000	622.000000	617.000000	10034.000000	6523.000000	198.000000	734.000000	4485.000000	683.000000	686.000000	258.000000	6852.000000	1349.000000	1351.000000	2369.000000	6428.000000	6821.000000	9732.000000	2401.000000	841.000000	2648.000000	2647.000000	4216.000000	1477.000000	1473.000000	7258.000000
3425.000000	5.000000	662.000000	87.000000	7407.000000	563.000000	12.000000	590.000000	385.000000	7406.000000	557.000000	483.000000	1377.000000	1378.000000	8451.000000	5852.000000	5850.000000	482.000000	481.000000	5394.000000	1527.000000	5396.000000	6554.000000
3298.000000	165.000000	2858.000000	35.000000	2855.000000	94.000000	3520.000000	2044.000000	4728.000000	3183.000000	3169.000000	4983.000000	257.000000	1776.000000	3163.000000	1921.000000	1840.000000	1921.000000	1799.000000	2278.000000	2095.000000	1862.000000	2081.000000
97.000000	5277.000000	98.000000	1340.000000	4763.000000	2220.000000	5191.000000	4903.000000	4756.000000	4766.000000	2827.000000	273.000000	274.000000	1412.000000	5197.000000	3186.000000	3522.000000	3179.000000	2533.000000	3303.000000	3304.000000	3308.000000	3312.000000	3310.000000	3311.000000
8392.000000	9260.000000	9251.000000	7404.000000	3478.000000	773.000000	774.000000
1713.000000	301.000000	3413.000000	306.000000	9573.000000	3414.000000	3402.000000	2776.000000	5294.000000	8237.000000	8302.000000	8301.000000	9131.000000	9138.000000	9140.000000	9146.000000	8261.000000	8263.000000	3407.000000	9564.000000	308.000000	3398.000000	9873.000000	7173.000000	7175.000000	3417.000000
486.000000	7405.000000	555.000000	560.000000	601.000000	596.000000	597.000000	115.000000	8336.000000	578.000000	579.000000	4308.000000	4274.000000	4291.000000	4312.000000	4314.000000	83.000000	149.000000	2646.000000	256.000000
555.000000	560.000000	601.000000	596.000000	597.000000	115.000000	8335.000000	8334.000000	8331.000000	3396.000000	605.000000	2751.000000	1659.000000	9458.000000	99.000000	2645.000000	100.000000	2643.000000	2580.000000	223.000000	3965.000000	2584.000000	224.000000	220.000000
2460.000000	2461.000000	2464.000000	2466.000000	2465.000000	2462.000000	2463.000000	465.000000	1521.000000	1525.000000	6548.000000	9633.000000	3074.000000	478.000000	3082.000000	3380.000000	3077.000000	3379.000000	3081.000000	3076.000000	4649.000000	3079.000000	9305.000000	9304.000000	9474.000000	1157.000000	1150.000000	1149.000000
951.000000	5379.000000	5376.000000	37.000000	3286.000000	5385.000000	3287.000000	1418.000000	1379.000000	6993.000000
4979.000000	3181.000000	3184.000000	4969.000000	52.000000	2136.000000	4976.000000	4975.000000	7342.000000	4969.000000	3184.000000	4978.000000	4982.000000	49.000000	50.000000	5140.000000	4980.000000	4982.000000	49.000000	96.000000	97.000000	5277.000000	98.000000	2823.000000	3110.000000	3111.000000	10045.000000	402.000000	443.000000	450.000000	466.000000	2450.000000	2451.000000	2453.000000	2454.000000	475.000000	485.000000	7405.000000	555.000000	560.000000	601.000000	596.000000	597.000000	115.000000	8336.000000	578.000000
5858.000000	552.000000	567.000000	566.000000	3099.000000	530.000000	8201.000000	533.000000	143.000000
587.000000	597.000000	600.000000	590.000000	385.000000	589.000000	4417.000000	4452.000000	4433.000000	4433.000000	4452.000000	4417.000000	4421.000000	604.000000	6545.000000	2397.000000	630.000000	2395.000000	2501.000000	2499.000000
300.000000	330.000000	8244.000000	299.000000	309.000000	316.000000	8242.000000	8263.000000	3407.000000	9564.000000	308.000000	3398.000000	9873.000000	9875.000000	3426.000000	8268.000000	8268.000000	3425.000000	5.000000	662.000000	663.000000	664.000000	2586.000000	7411.000000	7408.000000	7410.000000	598.000000	600.000000	590.000000	586.000000
2289.000000	1808.000000	2676.000000	2677.000000	2675.000000	5083.000000	5091.000000	5087.000000	4795.000000	2841.000000	4788.000000	195.000000	8788.000000	2857.000000	137.000000	138.000000	4692.000000	2922.000000	2854.000000	139.000000	2866.000000	1422.000000	6717.000000	6375.000000	1396.000000	6375.000000	6371.000000
5058.000000	5057.000000	5052.000000	5049.000000	7355.000000	5055.000000	3521.000000	3179.000000	2533.000000	3303.000000	1427.000000	2357.000000	2340.000000	42.000000	2923.000000	4560.000000	3598.000000	3597.000000	162.000000	1389.000000	1367.000000	6784.000000	7255.000000	7256.000000	7252.000000
3433.000000	9563.000000	8236.000000	3404.000000	5292.000000	316.000000	8273.000000	8249.000000
2794.000000	1690.000000	9549.000000	668.000000	669.000000	9550.000000	3982.000000	3983.000000	9866.000000	9509.000000	157.000000	697.000000	698.000000	5780.000000	699.000000	9752.000000	9753.000000
3476.000000	3475.000000	3474.000000	1744.000000	3473.000000
2851.000000	5322.000000	1274.000000
4328.000000	2634.000000	4329.000000	691.000000	693.000000	2401.000000	2400.000000	9846.000000	1568.000000	1565.000000	1532.000000	1537.000000	1542.000000	454.000000	455.000000	10030.000000	10028.000000	466.000000	2440.000000
8157.000000	8155.000000	8202.000000	5860.000000	3098.000000
448.000000	441.000000	6452.000000	242.000000	458.000000	1543.000000	1538.000000
2775.000000	8238.000000	4496.000000	3350.000000	2389.000000	2391.000000
2477.000000	2479.000000	9697.000000	6537.000000	6527.000000	513.000000	492.000000	538.000000	541.000000	8161.000000	109.000000	8160.000000	531.000000	6611.000000	6605.000000	6606.000000	599.000000	592.000000	596.000000	7409.000000	7414.000000	8306.000000	7412.000000	8529.000000	7415.000000	8526.000000	655.000000	660.000000	659.000000	674.000000	675.000000	9400.000000	9398.000000	7417.000000	9565.000000	9558.000000	9566.000000	3401.000000	9869.000000	308.000000	3433.000000	9563.000000	3405.000000	5816.000000	2392.000000	2774.000000	3352.000000	3348.000000	8243.000000	3348.000000
2393.000000	5398.000000	2497.000000	3810.000000	4527.000000	2396.000000	2397.000000	630.000000	2698.000000	2695.000000	607.000000	1186.000000	6547.000000	5393.000000	486.000000	5853.000000	3040.000000	488.000000	5850.000000	482.000000	1377.000000	1506.000000	476.000000	473.000000	2457.000000	2442.000000	432.000000	433.000000	6452.000000	242.000000	2476.000000	460.000000
768.000000	8563.000000	8557.000000	8552.000000	302.000000	318.000000	9608.000000	3425.000000	5.000000	662.000000	663.000000	664.000000	87.000000	7407.000000	563.000000	598.000000	115.000000	8336.000000	578.000000	579.000000	4308.000000	4274.000000	3807.000000	9687.000000	640.000000	639.000000	9685.000000	9680.000000	635.000000	637.000000	9677.000000	646.000000	645.000000	1354.000000	8712.000000	648.000000	649.000000	3652.000000	3621.000000	807.000000
4251.000000	8197.000000	4273.000000	4256.000000	544.000000	143.000000	8202.000000	5860.000000	3098.000000	8167.000000	564.000000	565.000000	561.000000	554.000000	5855.000000	553.000000	483.000000	1377.000000	1378.000000	1378.000000	1506.000000	476.000000	473.000000	2457.000000	2442.000000	432.000000	410.000000	406.000000	409.000000	407.000000	1591.000000	408.000000	4.000000	401.000000	400.000000	398.000000	1424.000000	1425.000000	6998.000000	1491.000000	1503.000000	1486.000000	7011.000000	1505.000000	5414.000000	130.000000	4884.000000	4572.000000	1441.000000	4605.000000
768.000000	8563.000000	8557.000000	8552.000000	302.000000	318.000000	9608.000000	3425.000000	5.000000	662.000000	663.000000	664.000000	87.000000	7407.000000	563.000000	598.000000	115.000000	8336.000000	578.000000	579.000000	4308.000000	4274.000000	3807.000000	9687.000000	640.000000	639.000000	9685.000000	9680.000000	635.000000	637.000000	9677.000000	646.000000	642.000000	643.000000	4333.000000
3126.000000	8644.000000	8615.000000	8624.000000	3479.000000	773.000000	774.000000	780.000000	781.000000	779.000000	300.000000	330.000000	8244.000000	299.000000
434.000000	436.000000	438.000000	435.000000	2443.000000	2450.000000	468.000000	485.000000	7405.000000	555.000000	560.000000	601.000000	594.000000	1088.000000	2528.000000	2515.000000
7374.000000	9062.000000	296.000000	289.000000	7371.000000	929.000000	930.000000	783.000000	9035.000000	785.000000	769.000000	771.000000	1330.000000	9258.000000	753.000000	9093.000000	8390.000000	8636.000000	748.000000	744.000000	745.000000	1703.000000
9597.000000	603.000000	1185.000000	3364.000000	382.000000	383.000000	2697.000000	2395.000000	2501.000000	2499.000000
5287.000000	9552.000000	9243.000000	5289.000000	8300.000000	8235.000000
2466.000000	2465.000000	2462.000000	2463.000000	465.000000	1521.000000	270.000000	1516.000000	1518.000000	2434.000000	271.000000	272.000000	353.000000	2435.000000	3069.000000
3810.000000	4527.000000	2396.000000	606.000000	356.000000	604.000000	6545.000000	356.000000	4537.000000	591.000000	560.000000	601.000000	596.000000	7409.000000	7414.000000	7413.000000	661.000000	674.000000	710.000000	9400.000000	696.000000	2597.000000
3913.000000	3941.000000	3927.000000	3944.000000	3928.000000	439.000000	437.000000	1325.000000	4665.000000	4660.000000	4672.000000	4659.000000	1326.000000	3081.000000	3076.000000	4649.000000	3079.000000	9305.000000	1146.000000	1147.000000	1124.000000	1093.000000	1092.000000	1095.000000
82.000000	583.000000	580.000000	8329.000000	599.000000	590.000000	385.000000	7406.000000	557.000000	483.000000	1377.000000	1506.000000	476.000000	473.000000	2457.000000	2442.000000	432.000000	410.000000	406.000000	4.000000	401.000000	400.000000	405.000000	9485.000000	1424.000000	1425.000000	6998.000000	1491.000000	1503.000000	1486.000000	7011.000000	7013.000000	7009.000000	6997.000000	7001.000000	4698.000000	1492.000000	6966.000000	6958.000000	1495.000000	4141.000000
1348.000000	6862.000000	6861.000000	2370.000000	2384.000000	2384.000000	2372.000000	2623.000000	692.000000	685.000000	689.000000	684.000000	4482.000000	4330.000000	4338.000000	4460.000000	4358.000000	4365.000000	4464.000000	4486.000000	4337.000000	731.000000	732.000000	733.000000	652.000000	8685.000000	9681.000000	32.000000	635.000000	1682.000000	724.000000	720.000000	1671.000000	8599.000000	27.000000	729.000000	8608.000000	8604.000000	8633.000000	8637.000000	745.000000	747.000000	8392.000000	9260.000000
1728.000000	631.000000	625.000000	624.000000	629.000000	355.000000	6553.000000	6549.000000	559.000000	4428.000000	4422.000000	4415.000000	551.000000
1714.000000	9217.000000	9422.000000	7.000000	3408.000000	3413.000000	5282.000000	3416.000000	321.000000	303.000000	323.000000
9239.000000	9556.000000	9247.000000	9252.000000	5811.000000	9566.000000	3401.000000	9869.000000	308.000000	3433.000000	9563.000000	3405.000000	5816.000000	2777.000000	2778.000000	5815.000000	5818.000000	2777.000000	2774.000000	3352.000000	3349.000000	3346.000000	2773.000000	4503.000000
3281.000000	3280.000000	3279.000000	36.000000
342.000000	700.000000	8638.000000	8392.000000	9260.000000	9251.000000	7404.000000	3478.000000	773.000000	774.000000	780.000000	775.000000	778.000000	7375.000000	9910.000000
4818.000000	4823.000000	1344.000000	1954.000000	4728.000000	95.000000	34.000000	2823.000000	3110.000000	10045.000000	10044.000000	402.000000	403.000000
4550.000000	72.000000	5479.000000	5468.000000	75.000000	5940.000000	8111.000000	88.000000	6225.000000	6178.000000	6239.000000	5901.000000	89.000000	182.000000	5900.000000	5927.000000	3251.000000	231.000000
6507.000000	268.000000	6521.000000	6517.000000	6509.000000	6518.000000	6496.000000	6512.000000	615.000000	609.000000	38.000000	6294.000000	8175.000000	508.000000	2475.000000	2473.000000	526.000000
669.000000	9550.000000	3982.000000	3983.000000	9866.000000	9509.000000	157.000000	697.000000	5287.000000	9552.000000	9243.000000	5289.000000	8300.000000	8235.000000	9564.000000	308.000000	3433.000000	9563.000000	8236.000000
2393.000000	5398.000000	2497.000000	3810.000000	4527.000000	2396.000000	2397.000000	630.000000	2395.000000	2501.000000	2499.000000	2494.000000	5405.000000	1184.000000	1096.000000	1108.000000	1126.000000	1145.000000	1142.000000	1135.000000	1149.000000	1150.000000
1185.000000	1186.000000	6547.000000	5393.000000	486.000000	5853.000000	3040.000000	488.000000	393.000000	392.000000	1520.000000	1510.000000	519.000000	528.000000	8168.000000	391.000000
450.000000	448.000000	441.000000	466.000000	2450.000000	468.000000	485.000000	484.000000	5853.000000	5847.000000	5849.000000	5855.000000	554.000000
5737.000000	5313.000000	29.000000	46.000000	44.000000	41.000000	5205.000000	1429.000000	1431.000000	1430.000000	4557.000000	1423.000000	119.000000	54.000000	2996.000000	2997.000000
486.000000	5853.000000	5847.000000	5849.000000	5855.000000	554.000000	5855.000000	5851.000000	5858.000000	552.000000	567.000000	566.000000
658.000000	677.000000	9292.000000	9868.000000	1685.000000	1689.000000	1687.000000	5806.000000	671.000000	1684.000000	2585.000000	663.000000	9276.000000	9276.000000	677.000000	144.000000	9512.000000	667.000000	148.000000	2579.000000	1668.000000	2644.000000	99.000000	149.000000
813.000000	782.000000	9041.000000	777.000000	778.000000	9062.000000	3116.000000	3114.000000	293.000000	3113.000000
8034.000000	8043.000000	8039.000000	8042.000000	8053.000000	8048.000000	7820.000000	7813.000000
6501.000000	2622.000000	2624.000000	614.000000	198.000000	731.000000	732.000000	733.000000	652.000000	8685.000000	9681.000000	32.000000	635.000000	1682.000000	724.000000	720.000000	1671.000000	8599.000000	27.000000	729.000000	8608.000000
9718.000000	9721.000000	9719.000000	9720.000000	9724.000000	9726.000000	227.000000	9727.000000	8219.000000	833.000000	5183.000000	6310.000000	6318.000000	826.000000	1582.000000	1557.000000	827.000000	2375.000000
6554.000000	6547.000000	5393.000000	486.000000
586.000000	352.000000	3026.000000
1518.000000	2434.000000	271.000000	272.000000	353.000000	2435.000000	3069.000000	3087.000000	3071.000000	438.000000	430.000000	431.000000	410.000000	406.000000	409.000000	407.000000	1591.000000	408.000000	4.000000	401.000000	1415.000000	4699.000000	3278.000000	3279.000000	36.000000	1384.000000
1545.000000	6292.000000	2474.000000	2473.000000	526.000000	8178.000000	465.000000	471.000000	472.000000
247.000000	245.000000	7414.000000	7413.000000	661.000000	674.000000	675.000000	147.000000	678.000000
2533.000000	3303.000000	3304.000000	3308.000000	3312.000000	3310.000000	3309.000000	3305.000000	3306.000000
2435.000000	353.000000	272.000000	271.000000	2434.000000	1518.000000	1509.000000	1522.000000	1526.000000	2446.000000	2448.000000	2448.000000	2453.000000	2454.000000	475.000000	474.000000	3031.000000	1524.000000	520.000000	8169.000000	514.000000	515.000000	8174.000000	464.000000	4254.000000	367.000000	8187.000000	2765.000000	610.000000	613.000000
3467.000000	9911.000000	9909.000000	8571.000000	8584.000000	8965.000000	1711.000000	9230.000000	1709.000000	8941.000000
4080.000000	2797.000000	3664.000000	3665.000000	2798.000000	809.000000	650.000000	2642.000000	2637.000000	8702.000000	759.000000	4328.000000	2634.000000	4329.000000	691.000000	692.000000	2379.000000	6328.000000	2369.000000	6428.000000	6821.000000	6832.000000	9729.000000	9710.000000	9708.000000	6312.000000	9727.000000	9707.000000	227.000000	6576.000000	9728.000000	9730.000000	6579.000000	6571.000000
4746.000000	5416.000000	4749.000000	4814.000000	5417.000000	6240.000000	6245.000000	3170.000000	3166.000000	1975.000000	4898.000000	4978.000000	4982.000000	49.000000	96.000000	97.000000	5277.000000	1757.000000	216.000000	9449.000000	216.000000	7955.000000	4973.000000	4972.000000	7341.000000	4916.000000
7175.000000	3417.000000	2779.000000	768.000000
2847.000000	2850.000000	5631.000000	3265.000000	3234.000000	2285.000000	1831.000000	2115.000000
5083.000000	5091.000000	5087.000000	4795.000000	2841.000000	4788.000000	195.000000	8788.000000	8771.000000	2857.000000	250.000000
8660.000000	8354.000000	9679.000000	637.000000	634.000000	638.000000	653.000000	621.000000	571.000000	371.000000	4250.000000	575.000000	2738.000000	574.000000	2752.000000	3028.000000	566.000000	564.000000	565.000000	567.000000
768.000000	8563.000000	8557.000000	8552.000000	302.000000	318.000000	9608.000000	3425.000000	5.000000	670.000000	5806.000000	671.000000	1684.000000	2585.000000	663.000000	664.000000	87.000000	7407.000000	563.000000	12.000000	590.000000	385.000000	7406.000000	557.000000
4759.000000	4760.000000	4935.000000	7348.000000	7957.000000	4974.000000	4971.000000	4973.000000	4972.000000	7341.000000	7959.000000	7961.000000	7313.000000	7354.000000	7345.000000	7959.000000	7341.000000	7959.000000	7345.000000	7346.000000	7352.000000	4909.000000	7963.000000	4972.000000	4974.000000	4971.000000	4973.000000	5420.000000	4977.000000	4981.000000	4983.000000	257.000000	4892.000000	4981.000000	4983.000000	7312.000000	4979.000000	3181.000000	2834.000000	1975.000000	3167.000000	1343.000000	3569.000000	2205.000000
450.000000	466.000000	2450.000000	468.000000	485.000000	7405.000000	555.000000	560.000000	249.000000	7409.000000	7414.000000	7413.000000	661.000000	674.000000	710.000000	3430.000000	767.000000	937.000000	940.000000	947.000000	945.000000
2816.000000	155.000000	742.000000	332.000000	5785.000000	9507.000000	156.000000	157.000000
3081.000000	3076.000000	3083.000000	3084.000000	477.000000	1723.000000	480.000000	6557.000000	463.000000	9693.000000	469.000000	470.000000	485.000000	7405.000000	555.000000	560.000000	249.000000	7413.000000	661.000000	674.000000	675.000000	147.000000	678.000000	676.000000	146.000000	9457.000000
8624.000000	3479.000000	9258.000000	753.000000	9093.000000	8390.000000	8636.000000	748.000000	744.000000	8605.000000	8606.000000	8628.000000	711.000000	730.000000	27.000000	124.000000	1675.000000	751.000000	740.000000
248.000000	1959.000000	7841.000000	2274.000000	2038.000000	2115.000000	8059.000000	5729.000000	5510.000000	5507.000000	178.000000	5503.000000	5506.000000	2122.000000	5520.000000	5518.000000	5519.000000	5521.000000	8052.000000	5522.000000	179.000000	3227.000000	3228.000000	3213.000000	7605.000000	3207.000000	7631.000000	2106.000000	5888.000000	2158.000000
6589.000000	3089.000000	3090.000000	6566.000000	6479.000000	9738.000000
2552.000000	5106.000000	5104.000000	2559.000000	5108.000000	5100.000000	197.000000	2855.000000	94.000000	3520.000000	4729.000000	4729.000000	3520.000000	2044.000000	4728.000000	3183.000000	3169.000000	3169.000000	4983.000000	257.000000	1776.000000	1942.000000	1942.000000	1649.000000	4774.000000	1256.000000	1642.000000
8547.000000	4516.000000	824.000000	823.000000	9900.000000	3425.000000	3427.000000	9565.000000	9558.000000	9566.000000	3401.000000	9869.000000	308.000000	3398.000000	9873.000000	7173.000000	7175.000000	3417.000000
723.000000	712.000000	8670.000000	8665.000000	721.000000	726.000000
799.000000	796.000000	797.000000	3460.000000	3461.000000	3465.000000	3129.000000	8593.000000	9069.000000	813.000000	782.000000	9041.000000	777.000000	778.000000	7375.000000	9910.000000	9911.000000	3467.000000	3468.000000	3042.000000
9748.000000	3408.000000	3413.000000	5282.000000	5286.000000	5281.000000	8532.000000
2532.000000	5175.000000	1468.000000	5160.000000	5169.000000	5166.000000	5166.000000	4567.000000	4580.000000	2923.000000	4560.000000	3598.000000	132.000000
8557.000000	8552.000000	302.000000	8556.000000	320.000000	323.000000
8876.000000	2793.000000	1674.000000	8853.000000	8851.000000	1673.000000	1678.000000	8672.000000	8673.000000	1677.000000	719.000000	8670.000000	716.000000	789.000000	791.000000	792.000000	800.000000	3460.000000	3461.000000	3465.000000	816.000000	818.000000	3454.000000	1735.000000
7955.000000	4973.000000	4972.000000	7341.000000	4916.000000	251.000000	4926.000000	7958.000000	213.000000	1357.000000	2185.000000	1260.000000	202.000000	2026.000000	1759.000000	203.000000	2166.000000	5332.000000	212.000000	214.000000	2056.000000	4829.000000
283.000000	3264.000000	5926.000000	5927.000000	3251.000000
3408.000000	3413.000000	5282.000000	5286.000000	5281.000000	8532.000000	7433.000000
9695.000000	3035.000000	9693.000000	469.000000	3031.000000	1524.000000	520.000000	8169.000000	514.000000	515.000000	120.000000	1529.000000	9699.000000	9698.000000	9701.000000	6532.000000	6529.000000	1569.000000	1570.000000	1592.000000	1578.000000	1585.000000	1583.000000	122.000000	6695.000000	123.000000	6330.000000	6326.000000	6334.000000	6334.000000	6326.000000	6331.000000	6336.000000	123.000000	6336.000000	6339.000000	6687.000000	6677.000000	6700.000000
9089.000000	8624.000000	3479.000000	773.000000	774.000000	780.000000	781.000000	779.000000	300.000000	3116.000000	3114.000000	293.000000	9571.000000	3402.000000	8554.000000	5285.000000	3414.000000	3402.000000	8554.000000	8561.000000
459.000000	462.000000	5392.000000	2476.000000	460.000000	2478.000000	2479.000000	497.000000	495.000000	6540.000000	9697.000000	6537.000000	2480.000000	513.000000	492.000000	538.000000	541.000000	8161.000000	109.000000	8160.000000	531.000000	6611.000000	6605.000000	584.000000	582.000000	3397.000000	1659.000000	9458.000000	1329.000000	9279.000000	2750.000000	9302.000000	2750.000000	9279.000000	1329.000000	9513.000000	2577.000000	667.000000	9551.000000	2794.000000	2791.000000	2590.000000
4746.000000	5416.000000	4749.000000	4814.000000	5417.000000	6240.000000	6245.000000	3170.000000	3166.000000	2839.000000	3174.000000	5148.000000	3177.000000	3164.000000	229.000000	7335.000000	5118.000000	1342.000000	257.000000	1776.000000	1942.000000	1649.000000	4774.000000	4891.000000	4897.000000	4914.000000	4919.000000
8624.000000	8621.000000	8645.000000	3480.000000	3481.000000	3483.000000	9099.000000	8881.000000	8880.000000	3717.000000
1360.000000	4849.000000	2852.000000	1369.000000	130.000000	4884.000000	4888.000000	4572.000000	131.000000	1366.000000	3597.000000	162.000000	1389.000000	163.000000	6768.000000	9843.000000	172.000000	1408.000000	1398.000000	8800.000000	1388.000000	1394.000000	1421.000000	1407.000000
1601.000000	1605.000000	1615.000000	8510.000000	8503.000000	8501.000000	8504.000000	24.000000	1916.000000	1903.000000	2038.000000	2115.000000
271.000000	2439.000000	2447.000000	2451.000000	2453.000000	2454.000000	475.000000	474.000000	3031.000000	1524.000000	520.000000	8169.000000	514.000000	515.000000	8174.000000	464.000000	4254.000000	367.000000	8187.000000	2765.000000	610.000000	613.000000	6523.000000	198.000000	734.000000	4485.000000	683.000000	686.000000	258.000000	9737.000000	2368.000000
1419.000000	1397.000000	163.000000	6768.000000	9843.000000	172.000000	1408.000000	1398.000000	2649.000000	1416.000000
6605.000000	584.000000	582.000000	4308.000000	4274.000000	4291.000000	4312.000000	4314.000000	83.000000	149.000000
3544.000000	6598.000000	6595.000000	3543.000000	2754.000000	2752.000000	3028.000000	566.000000	564.000000	565.000000	567.000000	3017.000000	576.000000	577.000000	5857.000000	5854.000000	388.000000
732.000000	733.000000	652.000000	8685.000000	9681.000000	9682.000000	8679.000000	8694.000000	8692.000000	8695.000000	8680.000000	9681.000000	32.000000	635.000000	1682.000000	724.000000	720.000000	1671.000000	8599.000000	27.000000	729.000000	711.000000	730.000000	723.000000	712.000000	8670.000000	8665.000000	721.000000	726.000000	719.000000	1671.000000	8599.000000	27.000000	729.000000	8608.000000	8604.000000	8601.000000	8633.000000	8637.000000	745.000000	747.000000	8392.000000	9260.000000	9251.000000	7404.000000	3478.000000	773.000000	774.000000	780.000000	775.000000
1611.000000	1606.000000	232.000000	8499.000000	2276.000000	2066.000000	5747.000000	1900.000000
271.000000	272.000000	353.000000	2435.000000	3069.000000	3087.000000	3071.000000	438.000000	430.000000	431.000000	442.000000	6452.000000	10025.000000
1515.000000	1527.000000	5396.000000	6554.000000	6547.000000	5393.000000	486.000000
1097.000000	3357.000000	1098.000000	1112.000000	1111.000000	9475.000000	1094.000000	1185.000000	1186.000000	6547.000000	5393.000000	5396.000000	6554.000000
3063.000000	620.000000	8674.000000	728.000000	608.000000	608.000000	758.000000
1516.000000	1518.000000	2434.000000	271.000000	272.000000	3086.000000	9632.000000	3080.000000	3074.000000	478.000000	3082.000000	3380.000000	3077.000000	3379.000000	3081.000000	3076.000000	4649.000000	3079.000000	9305.000000	9304.000000	9474.000000	1157.000000
5800.000000	9111.000000	9105.000000	155.000000	742.000000	332.000000	5785.000000	5780.000000	5785.000000	9507.000000
310.000000	8252.000000	311.000000	9246.000000	5788.000000	5787.000000	5782.000000	9508.000000	698.000000	156.000000	157.000000	3803.000000	702.000000	701.000000	5.000000	662.000000	663.000000	664.000000	87.000000	7407.000000	7408.000000	7410.000000	598.000000	600.000000	592.000000	594.000000	1088.000000	4523.000000	4536.000000	4538.000000	4527.000000	2396.000000	2397.000000	630.000000	2395.000000	2501.000000	2499.000000	2494.000000	5405.000000	1184.000000	1096.000000	1097.000000
1660.000000	144.000000	9512.000000	667.000000	148.000000	2579.000000	1668.000000	2644.000000	99.000000	149.000000	3975.000000	9770.000000	1655.000000	737.000000	718.000000
4007.000000	3659.000000	4005.000000	809.000000	650.000000	651.000000	8705.000000	644.000000	642.000000	643.000000	4333.000000	4329.000000	691.000000	692.000000	685.000000	6514.000000	735.000000	614.000000	615.000000	609.000000	38.000000	6294.000000	8175.000000	508.000000	2475.000000	525.000000	8178.000000	465.000000	1521.000000	270.000000	1516.000000	1518.000000	2434.000000	271.000000	272.000000	2438.000000	2437.000000	3070.000000
411.000000	424.000000	445.000000	450.000000	466.000000	2450.000000	468.000000	249.000000	7413.000000	661.000000	674.000000	675.000000	9400.000000	9398.000000	7417.000000	9565.000000	9558.000000
313.000000	3686.000000	9215.000000	9233.000000	3408.000000	3413.000000	306.000000
3608.000000	6389.000000	3343.000000	5377.000000	4613.000000	1422.000000	1385.000000	139.000000	2866.000000	3344.000000	1488.000000	5382.000000	5387.000000	5363.000000	5384.000000	5375.000000	2812.000000	3285.000000	3284.000000	3338.000000	3281.000000	9901.000000	3337.000000	4713.000000	1403.000000	399.000000	443.000000	450.000000	466.000000	2450.000000	2451.000000	2453.000000	2454.000000	475.000000	485.000000	7405.000000	555.000000	560.000000	601.000000	596.000000	597.000000	115.000000	8336.000000	578.000000	579.000000	4308.000000	4274.000000	3807.000000	9687.000000	754.000000
2928.000000	9324.000000	1204.000000	3450.000000	936.000000	10058.000000	10057.000000	2988.000000
615.000000	609.000000	38.000000	6294.000000	8175.000000	508.000000	492.000000	538.000000	541.000000	8161.000000	109.000000	8160.000000	8159.000000	3098.000000	8167.000000	564.000000	565.000000
2285.000000	3986.000000	3989.000000	5313.000000	29.000000	46.000000	2289.000000	1808.000000	2676.000000	2677.000000	2675.000000	5083.000000	5091.000000	5087.000000	4795.000000	2841.000000	4788.000000	195.000000	8788.000000	2857.000000	250.000000	94.000000	3520.000000	2044.000000	4728.000000	95.000000	34.000000	97.000000	5277.000000	98.000000	1340.000000	6946.000000	6939.000000	1990.000000
8738.000000	9908.000000	3468.000000	3042.000000	3041.000000	7374.000000	9062.000000	3116.000000	3114.000000	293.000000	9571.000000	3402.000000	8554.000000	8561.000000	8562.000000	8555.000000	8556.000000	8565.000000	8552.000000	2766.000000	2771.000000
2525.000000	1086.000000	587.000000	7409.000000	7414.000000	7413.000000	7412.000000	8529.000000	7415.000000	661.000000	674.000000	675.000000	9400.000000	9398.000000	7417.000000	9565.000000
4564.000000	4568.000000	3556.000000	4561.000000	1363.000000
3073.000000	354.000000	353.000000	2437.000000	2444.000000	2447.000000	2451.000000	2453.000000	2454.000000	475.000000	485.000000	7405.000000	1728.000000	7405.000000	555.000000	560.000000
323.000000	320.000000	8556.000000	302.000000	318.000000	9608.000000
1478.000000	1440.000000	1482.000000	4213.000000	1444.000000	2650.000000	415.000000	427.000000	416.000000	420.000000	6415.000000	421.000000	459.000000	462.000000	5392.000000	2476.000000	460.000000	2478.000000	2477.000000	2472.000000	2470.000000
8965.000000	8584.000000	8571.000000	9909.000000	9911.000000	3467.000000	3468.000000	3042.000000	3041.000000
1434.000000	3563.000000	3574.000000	5196.000000	3186.000000	3522.000000	3179.000000	2533.000000	3159.000000	4800.000000	3333.000000	4798.000000	194.000000	4797.000000	4794.000000	4781.000000	5086.000000	62.000000	4791.000000	5209.000000	4783.000000	4782.000000	2092.000000	2199.000000	22.000000	63.000000	8507.000000	8510.000000	8503.000000	8501.000000	8509.000000
50.000000	5140.000000	4980.000000	4982.000000	49.000000	96.000000	97.000000	5277.000000	98.000000	2823.000000	2671.000000	129.000000	3110.000000	3111.000000	7012.000000	6999.000000	2865.000000	4696.000000	4705.000000	6953.000000	6961.000000	6973.000000	2867.000000	1488.000000	5382.000000	3339.000000	5387.000000	5363.000000	5384.000000	5375.000000	4621.000000	5378.000000	3284.000000	3282.000000	5381.000000	1593.000000	5413.000000	6414.000000	417.000000	420.000000	6415.000000	421.000000	459.000000	462.000000	5392.000000	2476.000000	460.000000	2478.000000	2479.000000	497.000000
4412.000000	4415.000000	551.000000	5858.000000	552.000000	561.000000	554.000000	3100.000000
2036.000000	4768.000000	6627.000000	1804.000000	6624.000000	2261.000000	6632.000000	1258.000000	2015.000000	1643.000000	1650.000000
551.000000	558.000000	388.000000	5854.000000	586.000000	352.000000	3026.000000	2755.000000	2754.000000	570.000000	4326.000000
8839.000000	10049.000000
2748.000000	9459.000000	9458.000000	99.000000	149.000000	3975.000000	10062.000000	83.000000	3976.000000	99.000000	149.000000	2646.000000	256.000000
3030.000000	3096.000000	565.000000	567.000000	3017.000000
3482.000000	3126.000000	8644.000000	8615.000000	8624.000000	3479.000000	9258.000000	753.000000	9093.000000	8390.000000	8636.000000	748.000000	744.000000	8605.000000	8606.000000	8628.000000	711.000000	730.000000	27.000000	124.000000	124.000000	1675.000000	751.000000	740.000000	3981.000000	47.000000	9548.000000	222.000000
1482.000000	4213.000000	176.000000	1558.000000	2399.000000	1575.000000	10042.000000	694.000000	9731.000000	6579.000000	6571.000000	8844.000000	3094.000000	3089.000000	3090.000000	3093.000000	6564.000000	6471.000000	6475.000000
4653.000000	4663.000000	4658.000000	3383.000000	3377.000000	3384.000000	3391.000000	436.000000	438.000000	430.000000	431.000000	442.000000	6452.000000	242.000000	458.000000	1543.000000	1577.000000	1584.000000	1572.000000	1561.000000	5185.000000	9731.000000	6579.000000	6571.000000
3171.000000	5081.000000	3188.000000	3161.000000	3160.000000	196.000000	4784.000000	4785.000000	3180.000000	195.000000	8788.000000	2857.000000	137.000000	138.000000	4692.000000	3549.000000
3080.000000	3074.000000	478.000000	3082.000000	3084.000000	477.000000	1723.000000	8460.000000	8460.000000	8464.000000	8461.000000	8465.000000	3371.000000	6550.000000	6551.000000	6554.000000	6547.000000	5393.000000	5396.000000	1511.000000	1515.000000	1527.000000	5396.000000	6554.000000	6547.000000	6558.000000	6552.000000	6555.000000	6546.000000	6553.000000	6549.000000	559.000000	4428.000000	4450.000000	4436.000000	4450.000000	4418.000000
3041.000000	7374.000000	9062.000000	3116.000000	3114.000000	293.000000	9571.000000	3402.000000	8554.000000	8561.000000	5813.000000	5814.000000
1601.000000	1605.000000	1615.000000	8510.000000	8503.000000	8501.000000	8509.000000	8495.000000	8508.000000	8511.000000	8502.000000	8500.000000	8497.000000	8496.000000	8505.000000	8498.000000	7751.000000	67.000000	68.000000	69.000000	5941.000000	5935.000000	5936.000000	239.000000
341.000000	340.000000	8392.000000	9260.000000	9251.000000	7404.000000	3478.000000	773.000000	774.000000	780.000000	775.000000	3117.000000
8711.000000	2637.000000	2630.000000	365.000000	8708.000000	3705.000000	2621.000000	377.000000	3704.000000
2755.000000	3021.000000	3022.000000	8331.000000	3396.000000	605.000000	2751.000000	3394.000000	8325.000000	8327.000000	578.000000	579.000000	4308.000000	4274.000000	4291.000000	4312.000000	4314.000000	83.000000	149.000000	2646.000000	256.000000	1669.000000	2575.000000	33.000000	1670.000000	3067.000000	2588.000000	2596.000000	2592.000000
1444.000000	2650.000000	2656.000000	1633.000000	1630.000000	1456.000000	2649.000000	1416.000000	1394.000000	1421.000000	1400.000000
2821.000000	1873.000000	1360.000000	4849.000000	2852.000000	1369.000000	130.000000	4884.000000	4888.000000	4572.000000	131.000000	1366.000000	132.000000	133.000000	4569.000000	2352.000000	2360.000000	4555.000000	2358.000000	8768.000000	2342.000000	2359.000000
477.000000	478.000000	451.000000	452.000000	3072.000000	3071.000000	438.000000	430.000000	431.000000	442.000000	6452.000000	242.000000	458.000000	1543.000000	1577.000000	1584.000000	1573.000000	9844.000000	841.000000	2648.000000	2647.000000	6755.000000	3596.000000	2875.000000	133.000000	4569.000000	2352.000000
1558.000000	694.000000	687.000000	4334.000000	647.000000	8383.000000	764.000000	8387.000000	8384.000000	790.000000	793.000000	766.000000	8618.000000	8613.000000	730.000000	27.000000	729.000000	8608.000000	8604.000000
6966.000000	1492.000000	4698.000000	4705.000000	4706.000000	4887.000000	4704.000000	4727.000000	4720.000000	3538.000000	4609.000000	4599.000000	4601.000000	4595.000000	4598.000000
5106.000000	5104.000000	2559.000000	5108.000000	5100.000000	197.000000	2855.000000	137.000000	138.000000	4692.000000	3549.000000	3560.000000	3535.000000	3540.000000	1450.000000	4618.000000	3533.000000	4704.000000	1446.000000	1461.000000
8035.000000	5703.000000	5711.000000	5704.000000	5516.000000	2122.000000	1806.000000	2246.000000	7518.000000	7516.000000
713.000000	717.000000	754.000000	737.000000	718.000000
2690.000000	950.000000	8534.000000	8537.000000	8958.000000	8548.000000	305.000000	8932.000000	1713.000000	301.000000	3413.000000	306.000000
9217.000000	9422.000000	7.000000	3408.000000	3413.000000	306.000000	9573.000000	3414.000000	3402.000000	8554.000000	5285.000000	5284.000000	326.000000
2644.000000	99.000000	149.000000	3975.000000	10062.000000	83.000000	149.000000	3975.000000	9770.000000	1655.000000	737.000000	718.000000	714.000000	715.000000	726.000000	719.000000	8670.000000
8169.000000	8164.000000
8883.000000	9097.000000	8878.000000	9099.000000	8881.000000	3459.000000	3461.000000
660.000000	8525.000000	3057.000000	658.000000	677.000000	144.000000	9512.000000	9551.000000	2794.000000	2791.000000	2590.000000	104.000000
8463.000000	9693.000000	469.000000	470.000000	474.000000	473.000000	2457.000000	2458.000000	2456.000000	2449.000000	2445.000000	432.000000	433.000000	6452.000000	242.000000	458.000000	1543.000000	1577.000000	1584.000000	1573.000000	9840.000000	3644.000000	9760.000000	3637.000000	9762.000000	9763.000000	3628.000000	9759.000000
462.000000	5392.000000	2476.000000	460.000000	6535.000000	9697.000000	6537.000000	6527.000000	513.000000	492.000000	538.000000	539.000000	542.000000	5837.000000	6306.000000	391.000000	8168.000000	528.000000	519.000000	518.000000	517.000000	516.000000	3030.000000
5337.000000	4853.000000	2828.000000	5426.000000	4759.000000	4760.000000	4935.000000	7348.000000	7957.000000	4974.000000	4971.000000	4973.000000	5420.000000	4977.000000	4981.000000	4890.000000	4896.000000	4899.000000	5197.000000	3186.000000	3522.000000	3521.000000	3175.000000	5487.000000
6361.000000	1396.000000	5386.000000	1385.000000	4573.000000	2853.000000	1363.000000	4604.000000	4594.000000	1441.000000	4878.000000	4883.000000	1364.000000	1365.000000	9610.000000	1466.000000	1469.000000	2822.000000	4757.000000	2220.000000	6940.000000
598.000000	600.000000	590.000000	385.000000	7406.000000	557.000000	483.000000	1377.000000	1378.000000	8451.000000	5852.000000	5850.000000	482.000000	481.000000	5394.000000	1527.000000
1683.000000	8340.000000	627.000000	1188.000000	1658.000000	2748.000000	9459.000000	9458.000000	99.000000	2645.000000
8588.000000	8593.000000	9069.000000	813.000000	782.000000	9041.000000	777.000000	778.000000	7375.000000	290.000000	313.000000	3686.000000	9215.000000	9233.000000	3408.000000	7.000000	7.000000	3408.000000	9748.000000
310.000000	8252.000000	311.000000	8255.000000	708.000000	9237.000000	707.000000	9128.000000	706.000000	705.000000
3985.000000	3989.000000	5737.000000	5313.000000	29.000000	46.000000	44.000000	41.000000	2684.000000	2685.000000	5205.000000	1429.000000	1431.000000	2357.000000	3328.000000
4726.000000	5164.000000	4576.000000	2532.000000	3555.000000	1459.000000	1433.000000	3535.000000	3541.000000	3536.000000	3536.000000	2922.000000	2921.000000	2871.000000	4689.000000	165.000000	2858.000000	35.000000	2855.000000	94.000000	3516.000000	5487.000000	1983.000000
7656.000000	7646.000000	3223.000000	3216.000000	2285.000000	3986.000000	3989.000000	5313.000000	29.000000	46.000000	44.000000	41.000000	5205.000000	1429.000000	1431.000000	2357.000000	3328.000000	3322.000000	3315.000000	3311.000000	3311.000000	3315.000000	3314.000000	3310.000000
2433.000000	462.000000	10030.000000	10028.000000	10027.000000	3947.000000	434.000000
1683.000000	8340.000000	627.000000	1188.000000	1658.000000	2748.000000	9459.000000	9458.000000	99.000000	2645.000000
9704.000000	9703.000000	9702.000000	9711.000000	174.000000	1528.000000	38.000000	6294.000000	8175.000000	508.000000	2475.000000	525.000000	8178.000000	465.000000	471.000000	472.000000	475.000000	485.000000	7405.000000	555.000000	560.000000	601.000000	596.000000	7409.000000	7414.000000	7413.000000	661.000000	674.000000	710.000000	3430.000000	3424.000000	8266.000000	3431.000000	8268.000000	3425.000000	3427.000000	9565.000000	9558.000000	9566.000000	3401.000000	9869.000000	308.000000	3433.000000	9563.000000	3405.000000	5816.000000	2777.000000	2778.000000	317.000000	2388.000000
96.000000	97.000000	5277.000000	98.000000	1340.000000	4763.000000	2826.000000	2823.000000	3110.000000	10045.000000	10044.000000	402.000000
82.000000	583.000000	580.000000	8329.000000	599.000000	592.000000	594.000000	1088.000000	4523.000000	4536.000000	4538.000000	4527.000000
4524.000000	4518.000000	4529.000000	4523.000000	4536.000000	4538.000000
768.000000	8563.000000	8557.000000	8558.000000	4514.000000	4513.000000	1717.000000
2597.000000	3803.000000	702.000000	701.000000	670.000000	5806.000000	671.000000	1684.000000	2585.000000	663.000000	664.000000	87.000000
2314.000000	254.000000	1839.000000	253.000000	2025.000000	2062.000000	1371.000000	252.000000	2299.000000	2300.000000
3974.000000	1660.000000	144.000000	2578.000000	2576.000000	677.000000	144.000000
10049.000000	811.000000	815.000000	810.000000	3462.000000	8882.000000	8891.000000	8394.000000	8884.000000	8391.000000	795.000000	803.000000	743.000000	8648.000000	8646.000000	350.000000
796.000000	797.000000	8879.000000	3459.000000	3461.000000	3465.000000	3129.000000	8593.000000
9857.000000	2388.000000	318.000000	9608.000000	3425.000000	5.000000	662.000000	87.000000	7407.000000	7408.000000	7410.000000	598.000000	600.000000	590.000000	586.000000	5854.000000	589.000000	4417.000000	4421.000000	604.000000	6545.000000	2397.000000	630.000000	2395.000000	2501.000000	2499.000000	2494.000000	5405.000000
8082.000000	4775.000000	4777.000000	4774.000000
734.000000	735.000000	614.000000	615.000000	609.000000	38.000000	6294.000000	8175.000000	508.000000	2475.000000	525.000000	8178.000000	465.000000	471.000000	472.000000	475.000000	485.000000	484.000000	5394.000000
7960.000000	4971.000000	4973.000000	5420.000000	4977.000000	4981.000000	4983.000000	7312.000000	4979.000000	3181.000000
677.000000	144.000000	9512.000000	667.000000	148.000000
5388.000000	3341.000000	5377.000000	4613.000000	1422.000000	1385.000000	4573.000000	2853.000000	1363.000000	4604.000000	4594.000000	4605.000000	3537.000000
7408.000000	7410.000000	598.000000	600.000000	592.000000	594.000000	1088.000000	2528.000000	2515.000000
466.000000	2450.000000	2451.000000	2453.000000	2454.000000	475.000000	474.000000	3031.000000	1524.000000	5856.000000	5848.000000	5852.000000	393.000000	392.000000	5848.000000	8453.000000	8451.000000	1378.000000	1506.000000	476.000000	473.000000	2457.000000	2442.000000	432.000000	410.000000	406.000000	409.000000	445.000000	1323.000000	446.000000	2413.000000	2412.000000	2409.000000
4288.000000	4313.000000	4298.000000	4306.000000	4304.000000	4324.000000	4297.000000	4312.000000	4314.000000	83.000000	149.000000	3975.000000	9770.000000	1655.000000	737.000000	718.000000	714.000000	713.000000	1682.000000	724.000000	716.000000	789.000000	791.000000	792.000000	800.000000	3460.000000	814.000000	3461.000000	3465.000000	816.000000	818.000000	3454.000000	3455.000000	10048.000000	822.000000	9151.000000	9181.000000	2990.000000	8817.000000	931.000000	3445.000000	3447.000000	1206.000000	1198.000000	2930.000000	3822.000000	8758.000000	8284.000000
587.000000	597.000000	115.000000	8336.000000	578.000000	579.000000
2451.000000	2453.000000	2454.000000	475.000000	485.000000	7405.000000	555.000000	560.000000	601.000000	596.000000	597.000000	115.000000	8336.000000	578.000000	579.000000	4308.000000	4274.000000	3807.000000	9687.000000	640.000000	639.000000	9685.000000	9680.000000	1682.000000	724.000000	720.000000	1671.000000	8599.000000	27.000000	729.000000	8608.000000	8604.000000	8633.000000
8301.000000	9555.000000	298.000000	9249.000000	5778.000000	5782.000000	9508.000000	5780.000000	699.000000	9752.000000	9753.000000	746.000000	9105.000000	700.000000	8638.000000	747.000000	748.000000	744.000000	745.000000	1703.000000	342.000000	700.000000	8638.000000	747.000000	748.000000	8630.000000	8594.000000	8643.000000	8619.000000	3144.000000	3143.000000	351.000000
4415.000000	551.000000	562.000000	550.000000	555.000000	560.000000	601.000000	596.000000	597.000000	115.000000	8336.000000	578.000000	579.000000	4308.000000	4274.000000	4291.000000
5806.000000	1687.000000	1689.000000	1685.000000	146.000000	9457.000000	5806.000000	1687.000000	1689.000000	1685.000000	146.000000	147.000000	678.000000	3970.000000	669.000000	672.000000	9506.000000	1697.000000
768.000000	8563.000000	8557.000000	8552.000000	302.000000	8556.000000	320.000000	323.000000	315.000000
8500.000000	8497.000000	8496.000000	8505.000000	8498.000000	7751.000000	67.000000	68.000000	69.000000	5941.000000	5935.000000	5939.000000	6237.000000	71.000000	89.000000	5903.000000	5896.000000	6189.000000	6177.000000	6213.000000	6209.000000	6206.000000	6208.000000
5921.000000	5920.000000	5543.000000	5538.000000	5546.000000	8101.000000	8099.000000	183.000000	8103.000000	8102.000000	8106.000000	8096.000000	5567.000000	5564.000000	5570.000000	59.000000	5550.000000	7482.000000	7468.000000	7485.000000	7460.000000	2259.000000	7453.000000	7483.000000	7399.000000	7535.000000	5606.000000	2014.000000	7454.000000	7463.000000	5606.000000	5621.000000	5613.000000	1824.000000	2206.000000	2072.000000	2172.000000
9888.000000	3482.000000	3126.000000	8644.000000	8615.000000	8624.000000	3479.000000	9258.000000	753.000000	9093.000000	8390.000000	8636.000000	748.000000	744.000000	8605.000000	8606.000000	8628.000000	711.000000	730.000000	723.000000	713.000000	717.000000	8677.000000	9684.000000
485.000000	7405.000000	555.000000	560.000000	249.000000	7413.000000	661.000000	655.000000	660.000000	659.000000	674.000000	675.000000	9400.000000	696.000000	2597.000000	9511.000000	697.000000	698.000000	5780.000000	699.000000
8635.000000	744.000000	745.000000	747.000000	8392.000000	9260.000000	9248.000000	9241.000000	9242.000000	9244.000000	331.000000	8258.000000	2843.000000	9108.000000
229.000000	4979.000000	3181.000000	2834.000000	1975.000000	3167.000000	1343.000000	3569.000000	2205.000000	4805.000000	5057.000000	5052.000000	5049.000000	7355.000000	3515.000000	3520.000000	2044.000000	4728.000000	3183.000000
7432.000000	5280.000000	7431.000000	305.000000	8932.000000	1713.000000	301.000000	7.000000	9229.000000	8575.000000	3687.000000	7372.000000	783.000000	9035.000000	785.000000	769.000000	771.000000	1330.000000	9258.000000	753.000000	9093.000000	8390.000000	8636.000000	748.000000	744.000000	745.000000	747.000000	8392.000000	9260.000000	9251.000000	7404.000000
2009.000000	5195.000000
7170.000000	1697.000000	1693.000000	741.000000	750.000000	1699.000000	1702.000000	107.000000	729.000000	711.000000	8600.000000	3135.000000	9268.000000	762.000000	763.000000	1355.000000	641.000000	642.000000	643.000000	4333.000000	4329.000000	691.000000	692.000000	2379.000000	6328.000000	6335.000000	6328.000000	2369.000000
2552.000000	5106.000000	5104.000000	2559.000000	5108.000000	5100.000000	197.000000	2855.000000	137.000000	138.000000	4692.000000	2922.000000	2854.000000	139.000000	2866.000000	3344.000000	5387.000000	5363.000000	5384.000000	5375.000000	2812.000000	4621.000000	5378.000000	3284.000000	3282.000000	5381.000000	1593.000000
5929.000000	5949.000000	5934.000000	5952.000000	5974.000000
4332.000000	2623.000000	692.000000	685.000000	6514.000000	735.000000	614.000000	615.000000	609.000000	38.000000	6294.000000	8175.000000	508.000000	2475.000000	525.000000	8178.000000	465.000000	471.000000	472.000000	475.000000	485.000000	484.000000	5853.000000	5847.000000	5849.000000	5855.000000	5851.000000	556.000000	562.000000	550.000000	629.000000	355.000000	6553.000000	4435.000000	2729.000000	4441.000000	2714.000000	630.000000	2395.000000	2501.000000	2499.000000
5040.000000	9756.000000	9757.000000	2149.000000	229.000000	4979.000000	3181.000000	2834.000000	1975.000000	3167.000000	1343.000000	3569.000000	2205.000000	4805.000000	5057.000000	193.000000	3160.000000	196.000000	4784.000000	4785.000000	3180.000000	195.000000	194.000000	4797.000000	4794.000000
577.000000	5857.000000	5854.000000	589.000000	385.000000	7406.000000	557.000000	483.000000	1377.000000	1378.000000	8451.000000
6958.000000	6966.000000	1492.000000	4698.000000	4705.000000	4706.000000	4887.000000	4572.000000	1441.000000	4878.000000	4874.000000	4704.000000	4727.000000	1420.000000
477.000000	478.000000	451.000000	3080.000000	3074.000000	478.000000	451.000000	452.000000	3072.000000	3071.000000	438.000000	430.000000	431.000000	410.000000	406.000000	409.000000	407.000000	1591.000000	408.000000	4.000000	398.000000	127.000000	5414.000000	4885.000000	1466.000000	1452.000000	1471.000000	4876.000000	1457.000000
1606.000000	232.000000	8499.000000	2276.000000	2066.000000	5747.000000	1900.000000	8043.000000	7831.000000	7827.000000	5305.000000	5315.000000	5723.000000	5708.000000
778.000000	7375.000000
2525.000000	1086.000000	587.000000	597.000000	600.000000	590.000000	385.000000	7406.000000	557.000000	483.000000	1377.000000	1506.000000	476.000000	473.000000	2457.000000	2442.000000	432.000000	433.000000	6452.000000	242.000000	458.000000	1543.000000	1577.000000	1584.000000	1573.000000	9844.000000	841.000000	2648.000000	2647.000000	6755.000000	3596.000000	2875.000000	133.000000	4569.000000	2352.000000	2360.000000	4555.000000	2358.000000
3136.000000	3135.000000	9268.000000	762.000000	3711.000000
46.000000	44.000000	41.000000	2684.000000	2685.000000	5205.000000	1429.000000	1431.000000	1430.000000	4557.000000	1423.000000	119.000000	54.000000	2996.000000	6268.000000	1436.000000	4187.000000
4279.000000	39.000000	40.000000	8158.000000	547.000000	6293.000000	1545.000000	9699.000000	9698.000000	9701.000000	6532.000000	6529.000000	457.000000	456.000000	461.000000	1570.000000
8286.000000	3823.000000	2931.000000	3449.000000	7183.000000	1201.000000	3450.000000	936.000000	10058.000000	10057.000000	2988.000000	10002.000000	9999.000000	8839.000000	1052.000000	8814.000000	1056.000000	8820.000000	1731.000000	1732.000000	798.000000	9884.000000	8640.000000	9887.000000	3908.000000	8647.000000	786.000000	762.000000	763.000000	1355.000000	641.000000	642.000000	8697.000000	8696.000000	8706.000000	8704.000000
9907.000000	3042.000000	3467.000000	9911.000000	9909.000000	8571.000000	8584.000000	8965.000000	1711.000000	9230.000000
6691.000000	1559.000000	1588.000000	1583.000000	1564.000000	1578.000000	1539.000000	1534.000000	1542.000000	1541.000000	10032.000000	455.000000	10030.000000	10028.000000	466.000000	2450.000000	2451.000000	2453.000000	2454.000000	475.000000	485.000000	484.000000
664.000000	87.000000	2586.000000	7411.000000	7408.000000	7410.000000	598.000000	600.000000	592.000000	594.000000	1088.000000
4412.000000	4415.000000	551.000000	5858.000000	552.000000	561.000000	554.000000	5855.000000	5855.000000	554.000000	3100.000000
174.000000	1528.000000	609.000000	610.000000	613.000000	615.000000	6506.000000	6526.000000	6508.000000	616.000000	174.000000	1528.000000	609.000000	610.000000	613.000000	6523.000000
3203.000000	5540.000000	2068.000000	7496.000000	5545.000000	5525.000000	3213.000000	3224.000000	3227.000000	8037.000000	3231.000000	7658.000000	3222.000000	3216.000000	2285.000000	1831.000000	2165.000000	10060.000000	1597.000000	1603.000000	2193.000000	1600.000000	1959.000000	7841.000000	7838.000000
3084.000000	477.000000	1723.000000	480.000000	6557.000000	463.000000	9693.000000	469.000000	470.000000	485.000000	7405.000000	555.000000	560.000000	249.000000	7413.000000	661.000000	655.000000	660.000000	659.000000	674.000000	710.000000	9400.000000	9398.000000	7417.000000	9565.000000	9558.000000	5811.000000	5812.000000	9145.000000	9136.000000	9553.000000	8300.000000	8235.000000	5290.000000	5291.000000	5283.000000
2836.000000	5213.000000	5203.000000	5204.000000	4797.000000	4788.000000	2840.000000	3509.000000	4790.000000
6531.000000	6544.000000	6541.000000	6483.000000	9713.000000	9711.000000	9712.000000	9703.000000	1533.000000	1535.000000	9795.000000	1540.000000	1577.000000	1584.000000	1573.000000	9844.000000	841.000000	2648.000000	6419.000000	1451.000000	1440.000000	1482.000000	4213.000000	1444.000000	2650.000000
8154.000000	380.000000	8199.000000	533.000000	143.000000	8202.000000	5860.000000	490.000000	120.000000	508.000000	2475.000000	525.000000	8178.000000	465.000000	471.000000	2457.000000	2458.000000	2456.000000	2449.000000	2445.000000	432.000000	433.000000	2414.000000	440.000000	410.000000	406.000000	409.000000	407.000000	1591.000000	408.000000	4.000000	398.000000	127.000000	5414.000000	4885.000000	1466.000000	1452.000000	1471.000000	4876.000000	1457.000000	1449.000000	1461.000000	1446.000000	4704.000000	3533.000000	4618.000000	1450.000000	3540.000000
2525.000000	1086.000000	587.000000	7409.000000	7414.000000	7413.000000	661.000000	674.000000	710.000000	9400.000000	9398.000000	7417.000000	9565.000000	9558.000000	9566.000000	3401.000000	9869.000000	308.000000	3433.000000	9563.000000
340.000000	8392.000000	9260.000000	9251.000000	7404.000000	3478.000000	773.000000	774.000000	780.000000	775.000000	3117.000000	3118.000000	3124.000000	1743.000000	817.000000	818.000000	3454.000000	3455.000000	10048.000000	3458.000000	9171.000000	9208.000000	9162.000000	1740.000000
7374.000000	9062.000000	3116.000000	3114.000000	293.000000	9571.000000	2776.000000	5294.000000	8237.000000	8302.000000	8301.000000	9555.000000	9135.000000	9125.000000	311.000000	9246.000000	9253.000000	9554.000000	5778.000000	5779.000000	9253.000000	9554.000000	9249.000000	9243.000000	9239.000000	5777.000000
604.000000	4426.000000	4430.000000	4413.000000	559.000000	355.000000	1724.000000	623.000000	3360.000000	1726.000000	5393.000000	486.000000	5853.000000	3040.000000	488.000000	393.000000
9563.000000	8236.000000	3404.000000
7355.000000	3515.000000	3520.000000	2044.000000	4728.000000	95.000000	34.000000	97.000000	5277.000000	1757.000000	216.000000	7955.000000	4973.000000	4972.000000	7341.000000	4916.000000	251.000000	4926.000000	7958.000000	213.000000	1357.000000	4759.000000	5444.000000	7031.000000	4753.000000
9512.000000	667.000000	148.000000	2579.000000	1668.000000	2644.000000	9689.000000	568.000000	585.000000	581.000000	569.000000	2737.000000	8192.000000	8201.000000	533.000000	534.000000	4273.000000	4256.000000	4276.000000	8182.000000	2862.000000	2861.000000
1530.000000	2863.000000	2864.000000	368.000000	532.000000	8198.000000	369.000000	571.000000	572.000000	9686.000000	632.000000	640.000000	639.000000	9685.000000	9680.000000	1682.000000	724.000000	716.000000	789.000000	791.000000	792.000000	800.000000	796.000000	2952.000000	1732.000000	1733.000000	8402.000000
938.000000	8531.000000	8548.000000	305.000000	8932.000000	1713.000000	301.000000	3413.000000	5282.000000	5286.000000	5281.000000	1713.000000	301.000000	3413.000000	306.000000	9573.000000	3414.000000	3402.000000	2776.000000	5294.000000	8237.000000	8302.000000	8301.000000	9131.000000	9138.000000	9140.000000	9146.000000	8261.000000	8263.000000	3407.000000	9564.000000	308.000000
3432.000000	3434.000000	3433.000000	9240.000000	9245.000000	9557.000000	5812.000000	9247.000000	9252.000000	5811.000000	9566.000000	3401.000000	9869.000000	9869.000000	308.000000	3433.000000	9563.000000	3405.000000	8236.000000	3404.000000	5292.000000	316.000000	8273.000000	8249.000000	8250.000000	776.000000	780.000000	775.000000	3117.000000	3118.000000	3124.000000	1743.000000	817.000000	818.000000	3454.000000	3455.000000	10048.000000	822.000000
8192.000000	8201.000000	533.000000	143.000000	361.000000	489.000000	8157.000000	537.000000	8173.000000	548.000000	490.000000	120.000000	1529.000000	9699.000000
2043.000000	4995.000000	4994.000000	5045.000000	5004.000000	5031.000000	5012.000000	7977.000000	4996.000000	4998.000000	4993.000000	4992.000000	5067.000000	5064.000000	2105.000000	5066.000000	2677.000000	2678.000000	1931.000000	1785.000000	2092.000000	2199.000000	23.000000	8506.000000	8503.000000	8501.000000	8509.000000
4297.000000	4312.000000	4314.000000	83.000000	149.000000	2646.000000	256.000000	1669.000000
3171.000000	3176.000000	5082.000000	5051.000000	5078.000000	5060.000000
3541.000000	3536.000000	2922.000000	2921.000000	3561.000000	5177.000000	1459.000000	3555.000000	2532.000000	5175.000000	1468.000000	5157.000000	5170.000000	5171.000000	5156.000000	5158.000000	4725.000000
2738.000000	380.000000	362.000000	4251.000000	8183.000000	379.000000	369.000000	571.000000	572.000000	9686.000000	632.000000	640.000000	639.000000	9685.000000	9680.000000	1682.000000	724.000000	720.000000	721.000000	726.000000	719.000000	8670.000000
2525.000000	1086.000000	587.000000	597.000000	600.000000	590.000000	385.000000	7406.000000	557.000000	483.000000	1377.000000	1506.000000	476.000000	473.000000	2457.000000	2458.000000	2456.000000	2449.000000	2445.000000
3432.000000	3425.000000	5.000000	662.000000	87.000000	7407.000000	563.000000	598.000000	600.000000	590.000000	385.000000	7406.000000	557.000000	483.000000	1377.000000	1506.000000	476.000000	473.000000	2457.000000	2442.000000	432.000000	410.000000	406.000000	4.000000	398.000000	1424.000000	1425.000000	6998.000000	1491.000000	1503.000000	1486.000000	7011.000000	1505.000000	5414.000000	4885.000000	1466.000000	1469.000000	2822.000000	2827.000000	273.000000	1404.000000	1412.000000	5197.000000	3186.000000	3522.000000	3179.000000	2533.000000	3159.000000	4800.000000	3333.000000
616.000000	174.000000	158.000000	174.000000	1528.000000	38.000000	6294.000000	8175.000000	508.000000	2475.000000	525.000000	526.000000	8178.000000	465.000000	471.000000	472.000000	475.000000	485.000000	7405.000000	555.000000	560.000000	249.000000	7413.000000	661.000000	655.000000	660.000000	659.000000	674.000000	710.000000	3430.000000	767.000000	937.000000	7432.000000
2393.000000	5398.000000	2497.000000	3810.000000	4527.000000	2396.000000	2397.000000	630.000000	2698.000000	2695.000000	607.000000	1186.000000	602.000000	477.000000	478.000000	451.000000	452.000000	3390.000000	3388.000000
9679.000000	637.000000	634.000000	638.000000	653.000000	621.000000	622.000000	368.000000	142.000000	2862.000000	2861.000000	8189.000000	8182.000000	8184.000000	4256.000000	544.000000	143.000000	8202.000000	5860.000000	3098.000000	3101.000000	3097.000000	8163.000000
6551.000000	6554.000000	6547.000000	5393.000000	486.000000	7405.000000	555.000000	560.000000	601.000000	596.000000
9714.000000	9700.000000	9701.000000	9697.000000	6537.000000	6527.000000	513.000000	2475.000000	525.000000	8178.000000	465.000000	1521.000000	1525.000000	6548.000000	9633.000000	3074.000000
5066.000000	2677.000000	2678.000000	1931.000000	1785.000000	2092.000000	1836.000000	2684.000000	2685.000000	5205.000000	2340.000000	42.000000	4556.000000	1391.000000	6742.000000
3482.000000	3126.000000	8644.000000	8615.000000	8624.000000	3479.000000	9258.000000	753.000000	9093.000000	8390.000000	8636.000000	8630.000000	8594.000000	3140.000000	8622.000000	8635.000000	744.000000	745.000000	747.000000	748.000000	744.000000	8605.000000	8625.000000	8606.000000	8628.000000	711.000000	730.000000	723.000000	712.000000	636.000000	8354.000000	9679.000000	637.000000	634.000000	638.000000	653.000000	8216.000000	4353.000000
8526.000000	655.000000	660.000000	659.000000	666.000000	8408.000000	9400.000000	696.000000	2597.000000	9511.000000	697.000000	698.000000	5780.000000
5636.000000	7842.000000	1817.000000	8504.000000	8506.000000	8503.000000	7813.000000	1616.000000	1599.000000	1611.000000	1606.000000	232.000000	8499.000000	2276.000000	2066.000000	8053.000000	7836.000000	7835.000000	5316.000000	5321.000000	2146.000000
666.000000	8408.000000	9400.000000	9398.000000	7417.000000	9565.000000	9558.000000	9566.000000	3401.000000	9869.000000	9869.000000	308.000000	3433.000000	9563.000000	8236.000000	3404.000000	5292.000000	316.000000	8273.000000	8249.000000	8250.000000	776.000000	770.000000	771.000000	1330.000000	8621.000000	8615.000000
6414.000000	417.000000	420.000000	423.000000	428.000000	9861.000000	951.000000	951.000000	5379.000000	5376.000000	3283.000000	3286.000000	5385.000000	2811.000000	5409.000000	5383.000000	2814.000000	5391.000000	1383.000000	5362.000000	3340.000000	3341.000000	5377.000000	4613.000000	1422.000000	1385.000000	4573.000000	2853.000000	2921.000000	3561.000000	3552.000000	5180.000000	3298.000000	3299.000000	3300.000000	3302.000000	3307.000000	3306.000000
6546.000000	6553.000000	6549.000000	559.000000	4428.000000	4422.000000	4415.000000	551.000000	5858.000000	5846.000000	388.000000
626.000000	2583.000000	1328.000000	2576.000000	677.000000	144.000000	9512.000000	667.000000	148.000000
7652.000000	2207.000000	5531.000000	3228.000000	3213.000000	3224.000000	60.000000	3211.000000	5513.000000	7601.000000	7629.000000	7777.000000	7768.000000	281.000000
9056.000000	9035.000000	785.000000	769.000000	771.000000	1330.000000	9258.000000	753.000000	9093.000000	8390.000000	8636.000000	8630.000000	8594.000000	3140.000000	3139.000000	3138.000000	8649.000000	3137.000000
8613.000000	723.000000	712.000000	636.000000	8354.000000	9679.000000	637.000000	634.000000	638.000000	653.000000	8216.000000	4353.000000	2633.000000
1722.000000	602.000000	603.000000	1185.000000	3364.000000	382.000000	383.000000	2697.000000	2395.000000	2396.000000	606.000000	356.000000	604.000000	6545.000000	356.000000	4537.000000	591.000000	560.000000	601.000000	596.000000	7409.000000	246.000000
2627.000000	2622.000000	2624.000000	6512.000000	615.000000	609.000000	38.000000	6294.000000	8175.000000	508.000000	2475.000000	525.000000	8178.000000	465.000000	471.000000	472.000000	475.000000	485.000000	7405.000000	555.000000	560.000000	249.000000	7413.000000	661.000000	655.000000	660.000000	659.000000	674.000000	710.000000	9400.000000	9398.000000	7417.000000	9565.000000	9558.000000	5811.000000	5812.000000	9145.000000	9136.000000	9553.000000	5289.000000	298.000000
735.000000	266.000000	2632.000000	267.000000	9734.000000	9735.000000	9722.000000	9723.000000	9720.000000	160.000000	4191.000000	3955.000000	6493.000000
3687.000000	7372.000000	783.000000	9035.000000	785.000000	769.000000	771.000000	1330.000000	9258.000000	753.000000	9093.000000	8390.000000	8636.000000	748.000000	744.000000	8605.000000	8606.000000	8628.000000	711.000000	730.000000	27.000000	124.000000	1675.000000	751.000000	740.000000	3981.000000	752.000000	55.000000	9427.000000
1362.000000	2349.000000	2876.000000	8789.000000	4565.000000	4562.000000	4569.000000	105.000000	4563.000000	106.000000	1432.000000	1428.000000	1331.000000	93.000000	197.000000	3159.000000	4800.000000	3333.000000	4798.000000
2928.000000	9324.000000	1204.000000	3450.000000	936.000000	10058.000000	10057.000000	2988.000000	10049.000000	10049.000000	811.000000	815.000000	810.000000	3462.000000	794.000000	786.000000	762.000000	763.000000	1355.000000	641.000000	642.000000	643.000000	4333.000000	4329.000000	691.000000	693.000000	2401.000000	841.000000	2648.000000	2647.000000	6755.000000	3596.000000	2875.000000	133.000000	4566.000000	4571.000000	4570.000000	4559.000000	134.000000	3556.000000	4561.000000	135.000000	2921.000000	2871.000000	4689.000000	3298.000000	2869.000000
1471.000000	1465.000000	5874.000000	5869.000000	5871.000000	1458.000000	4880.000000	1364.000000	130.000000	4884.000000	4888.000000	4572.000000	131.000000	1366.000000	3597.000000	1391.000000	6742.000000	163.000000	6768.000000	9843.000000	43.000000	1558.000000	694.000000	687.000000	4334.000000	647.000000	8383.000000	764.000000	765.000000	790.000000	793.000000	792.000000	800.000000	3460.000000	3461.000000	3465.000000	3129.000000	8587.000000
3479.000000	773.000000	774.000000	780.000000	775.000000	778.000000	7375.000000	290.000000	313.000000	3686.000000	9215.000000	9233.000000	3408.000000	3413.000000
2939.000000	2937.000000	2938.000000	8580.000000	8723.000000	8715.000000	1738.000000	8296.000000	821.000000	3453.000000	3466.000000	815.000000	772.000000	8257.000000	8270.000000	316.000000	8242.000000	8263.000000	3407.000000	9564.000000	308.000000	3398.000000	3398.000000	9873.000000	7173.000000	7175.000000	3417.000000
6360.000000	6761.000000	2760.000000	1414.000000	6357.000000	8802.000000	1405.000000
3057.000000	658.000000	677.000000	144.000000	2578.000000	2576.000000	3056.000000	3055.000000	664.000000	87.000000	7407.000000	563.000000	12.000000	590.000000	385.000000	7406.000000	557.000000	483.000000	1377.000000	1506.000000	476.000000	473.000000	2457.000000	2458.000000	2456.000000	2449.000000	2445.000000	432.000000	433.000000	6452.000000	242.000000	458.000000	1543.000000
1158.000000	1179.000000	1146.000000	1146.000000	9305.000000	3079.000000	3079.000000	3078.000000	9603.000000	9583.000000	9584.000000	3085.000000	9597.000000	603.000000	1185.000000	1186.000000	602.000000	477.000000	478.000000	3082.000000	3380.000000	3077.000000	3379.000000	3081.000000	3081.000000	1326.000000	4659.000000	4672.000000	4660.000000	4665.000000	1325.000000	3946.000000	4675.000000	4639.000000	4641.000000	4624.000000	3384.000000	3391.000000	436.000000	438.000000	430.000000	431.000000	410.000000	406.000000	409.000000	407.000000	1591.000000	408.000000	4.000000	398.000000
323.000000	303.000000	327.000000	5288.000000	5282.000000	5286.000000	301.000000	7.000000	9229.000000	8575.000000	3687.000000	7372.000000
8257.000000	8270.000000	316.000000	8242.000000	8263.000000	3407.000000	9564.000000	308.000000	3398.000000	9873.000000	7173.000000	7175.000000	3417.000000
4635.000000	447.000000	3943.000000	3929.000000	3947.000000	434.000000	436.000000	438.000000	430.000000	431.000000	442.000000	6452.000000
2210.000000	1346.000000	6640.000000
437.000000	3938.000000	3926.000000	3944.000000	3914.000000	4629.000000	4637.000000	3937.000000	4630.000000
1440.000000	1482.000000	4213.000000	176.000000	1558.000000	2399.000000	1575.000000	1574.000000	1565.000000	1532.000000	1537.000000	1590.000000	1585.000000	1583.000000	1564.000000	1578.000000	1539.000000
474.000000	473.000000	2457.000000	2442.000000	432.000000	433.000000	2414.000000	9935.000000	2416.000000	2419.000000
638.000000	653.000000	621.000000	571.000000	371.000000	4250.000000	575.000000	2738.000000	574.000000	2752.000000	3028.000000	566.000000	564.000000	565.000000	567.000000	566.000000	564.000000	3095.000000
7932.000000	1379.000000	1418.000000
5382.000000	5387.000000	5363.000000	5384.000000	5375.000000	2812.000000	3285.000000	1593.000000	419.000000	459.000000	6535.000000	9697.000000	6537.000000	6527.000000	513.000000	492.000000	538.000000	541.000000	8161.000000	109.000000	8160.000000	531.000000
260.000000	2382.000000	4332.000000	2623.000000	692.000000	685.000000	6514.000000	735.000000	614.000000
1094.000000	1185.000000	1186.000000	6547.000000	5393.000000	486.000000	5853.000000	5847.000000
5417.000000	6240.000000	6245.000000	3170.000000	3166.000000	2839.000000	3174.000000	5148.000000	3177.000000	3164.000000	229.000000	7335.000000	5118.000000	1342.000000	257.000000	1776.000000	1942.000000	1649.000000	4774.000000	1256.000000	1642.000000
2821.000000	1873.000000	1360.000000	4849.000000	2852.000000	1369.000000	130.000000	4884.000000	4572.000000	1441.000000	4605.000000	3537.000000
2442.000000	432.000000	410.000000	413.000000	425.000000	423.000000	428.000000	9861.000000
3967.000000	148.000000	2579.000000	1668.000000	2644.000000	9689.000000	568.000000	585.000000	581.000000	569.000000	2737.000000	8192.000000	8201.000000	533.000000	534.000000	4273.000000	4256.000000	4276.000000	4275.000000	4278.000000	4253.000000	4262.000000
627.000000	1188.000000	1658.000000	2748.000000	9459.000000	1329.000000	9513.000000	2577.000000	667.000000
6308.000000	514.000000	515.000000	120.000000	508.000000	2475.000000	525.000000	8178.000000	465.000000	471.000000	2457.000000	2458.000000	2456.000000	2449.000000	2445.000000
8625.000000	8606.000000	8628.000000	711.000000	730.000000	27.000000	124.000000	1675.000000	751.000000	740.000000	3981.000000	752.000000	55.000000	9427.000000
3725.000000	3840.000000	10003.000000	3726.000000	1053.000000	8814.000000	1056.000000	8820.000000	8836.000000	8824.000000
9049.000000	9056.000000	9047.000000	9040.000000	9041.000000	777.000000	778.000000	7375.000000	9910.000000	3467.000000	3468.000000	3042.000000	3041.000000	7374.000000	7373.000000	3117.000000	2809.000000	3119.000000
237.000000	6227.000000	6217.000000	6235.000000	240.000000	239.000000	5945.000000	5932.000000	5941.000000	69.000000	68.000000
3332.000000	3003.000000	8073.000000	1880.000000	2193.000000	7735.000000	7729.000000
3431.000000	8268.000000	3425.000000	3427.000000	9565.000000	9558.000000	9566.000000	3401.000000	9869.000000	308.000000	3433.000000	9563.000000	8236.000000	3404.000000	5292.000000	8263.000000	8302.000000	8302.000000	8301.000000	9131.000000	9138.000000	9140.000000	9146.000000	8261.000000	8263.000000	3407.000000	9564.000000	308.000000	3398.000000	9873.000000	7173.000000	7175.000000	3417.000000	3410.000000	3412.000000	3432.000000	3425.000000	5.000000	662.000000	663.000000	664.000000	87.000000	7407.000000	563.000000	12.000000	1507.000000	1506.000000	476.000000	473.000000	472.000000
768.000000	8563.000000	8557.000000	8552.000000	302.000000	318.000000	9608.000000	3425.000000	5.000000	662.000000	87.000000	7407.000000	563.000000	12.000000	1507.000000	1506.000000	476.000000	473.000000	2457.000000	2442.000000	432.000000	410.000000	406.000000	409.000000	407.000000	1591.000000	408.000000	401.000000	1415.000000	4699.000000	3278.000000	3279.000000	36.000000	1413.000000	1411.000000	3291.000000	1401.000000
3476.000000	3475.000000	821.000000	3453.000000	812.000000	3129.000000	8593.000000	9069.000000	813.000000	782.000000	9041.000000	777.000000	778.000000	7375.000000	290.000000	313.000000	3686.000000	9215.000000	9233.000000	3408.000000	7.000000	9422.000000
2748.000000	8344.000000	2751.000000	3394.000000	8325.000000	8327.000000	578.000000	579.000000	4308.000000	4274.000000	3807.000000	9687.000000	640.000000	639.000000	9685.000000	9680.000000	635.000000	637.000000	9677.000000	646.000000	645.000000	1354.000000	8712.000000	648.000000	3649.000000	3647.000000	3646.000000	3620.000000	3616.000000	3660.000000	3668.000000
8041.000000	8059.000000	8036.000000	8055.000000	8057.000000
9559.000000	9252.000000	5811.000000	9566.000000	3401.000000	9869.000000	308.000000	3398.000000	9873.000000	7173.000000	7175.000000	3417.000000
3807.000000	3806.000000	82.000000	583.000000	580.000000	8329.000000	599.000000	590.000000	385.000000	7406.000000	557.000000	483.000000	1377.000000	1506.000000	476.000000	473.000000	2457.000000	2442.000000	432.000000	410.000000	406.000000	4.000000	398.000000	127.000000	5414.000000	130.000000	4884.000000	4888.000000	4572.000000	1441.000000	4605.000000	3537.000000
4538.000000	4527.000000	2396.000000	2397.000000	630.000000	2395.000000	2396.000000	2397.000000	630.000000	2698.000000	2695.000000	607.000000	1186.000000	602.000000	603.000000	1185.000000	3364.000000	382.000000	3366.000000	3367.000000	1092.000000	1093.000000	1094.000000	1185.000000	1186.000000	602.000000	477.000000	478.000000	3082.000000	3380.000000	3077.000000	3379.000000	3081.000000	3076.000000	4649.000000	3076.000000	3081.000000	1326.000000	4659.000000	4672.000000	4660.000000	4665.000000	1325.000000	437.000000	439.000000
586.000000	352.000000	3026.000000	2755.000000	2754.000000	570.000000	6605.000000	584.000000	582.000000	3397.000000	1659.000000	9462.000000	9461.000000
5837.000000	6306.000000	391.000000	8168.000000	528.000000	519.000000	1510.000000	1520.000000	392.000000	5848.000000	5852.000000	5850.000000	5853.000000	5847.000000
1601.000000	1599.000000	1611.000000	1606.000000	232.000000	8499.000000	2276.000000	2066.000000	8053.000000	7836.000000	7835.000000	5316.000000	5321.000000	2146.000000
4804.000000	4815.000000	4748.000000	5416.000000	1343.000000	3569.000000	2205.000000	4805.000000	5057.000000	5052.000000	5049.000000	7355.000000	5055.000000	3521.000000	3179.000000	2856.000000	137.000000	138.000000	4692.000000	3549.000000	3546.000000	3534.000000	4593.000000	154.000000	4719.000000
1189.000000	7411.000000	7408.000000	8345.000000	8338.000000	1189.000000	8348.000000	626.000000	2583.000000	1328.000000	2576.000000	677.000000	144.000000	9512.000000	667.000000	148.000000	2579.000000	1668.000000	2644.000000	9689.000000	568.000000	9690.000000	529.000000	8162.000000	490.000000	491.000000	8174.000000	464.000000	4254.000000	367.000000	8187.000000	2765.000000	610.000000	613.000000	6523.000000	198.000000	734.000000
2284.000000	5046.000000	5045.000000	9742.000000	5043.000000	8087.000000	5040.000000	8082.000000	4775.000000	4777.000000	4774.000000	4891.000000	4897.000000	1649.000000	2114.000000	4775.000000	4777.000000	4774.000000	1256.000000	1642.000000	1650.000000	6641.000000	6637.000000	1637.000000	6656.000000	1346.000000	1347.000000
392.000000	5848.000000	5852.000000	5850.000000	482.000000	481.000000	7405.000000	555.000000	4417.000000	4452.000000	4433.000000	4409.000000	4425.000000	4424.000000	4412.000000	4415.000000	551.000000	562.000000	550.000000	629.000000	355.000000	6553.000000	4435.000000	2729.000000	4441.000000	2714.000000	630.000000	2395.000000	2501.000000	2499.000000
2738.000000	574.000000	2737.000000	8201.000000	533.000000	143.000000	8202.000000	5860.000000	490.000000	120.000000	1529.000000	9699.000000	9698.000000	9701.000000	6532.000000	6529.000000	1569.000000	1570.000000
3112.000000	9748.000000	306.000000	9573.000000	3414.000000	3402.000000	2776.000000	5294.000000	8237.000000	8302.000000	8301.000000	9131.000000	9138.000000	9140.000000	9146.000000	8261.000000	8263.000000	3407.000000	5292.000000	316.000000	8242.000000	8265.000000	310.000000	8264.000000	2545.000000
1660.000000	144.000000	2578.000000	679.000000	2749.000000	2753.000000	2748.000000	8344.000000	2751.000000	3394.000000	8325.000000	8327.000000	578.000000	569.000000	2737.000000	8192.000000	8201.000000	533.000000	143.000000	8202.000000	5860.000000	490.000000	120.000000	1529.000000	9699.000000	9698.000000	9701.000000	6532.000000	6529.000000
2414.000000	440.000000	410.000000
2425.000000	2426.000000	2429.000000	462.000000	5392.000000	2476.000000	460.000000	2478.000000	2479.000000	497.000000	495.000000	6540.000000	9697.000000	6537.000000	6527.000000	513.000000	492.000000	538.000000	541.000000	8161.000000	109.000000	8160.000000	531.000000	6611.000000	6605.000000	584.000000	582.000000	4308.000000	4274.000000	3807.000000	9687.000000	640.000000	639.000000	9685.000000	9680.000000	635.000000	637.000000	634.000000	638.000000	653.000000	8216.000000	4353.000000
6475.000000	6471.000000	6564.000000	3093.000000	3092.000000	9736.000000	267.000000	2627.000000	2622.000000	2624.000000	6512.000000	615.000000	609.000000	610.000000	1327.000000	381.000000	8188.000000	8190.000000	8185.000000
9888.000000	3482.000000	3126.000000	8644.000000	8615.000000	8624.000000	3479.000000	773.000000	774.000000	780.000000	775.000000	295.000000	9075.000000	9070.000000
4494.000000	4493.000000	9678.000000	634.000000	32.000000	635.000000	1682.000000	724.000000	720.000000	1671.000000	8599.000000	124.000000	1675.000000	751.000000	740.000000	3981.000000	752.000000	55.000000
2418.000000	2415.000000	9936.000000	440.000000	410.000000	406.000000	4.000000	398.000000	127.000000	2824.000000	273.000000	1404.000000	1412.000000	1406.000000	3183.000000	3169.000000	4983.000000	257.000000	1776.000000	1942.000000	1649.000000	4774.000000	1256.000000	1642.000000	5442.000000	1638.000000	1370.000000	2300.000000	206.000000	2326.000000	7377.000000	5356.000000
1355.000000	641.000000	4494.000000	4493.000000	608.000000	758.000000	647.000000	8383.000000	8389.000000
231.000000	3243.000000	248.000000	7840.000000	8500.000000	64.000000
1748.000000	1747.000000	8738.000000	9908.000000
3913.000000	3947.000000	434.000000	436.000000	438.000000	430.000000	431.000000	410.000000	406.000000	4.000000	398.000000	1424.000000	1425.000000	6998.000000	1491.000000	1503.000000	1486.000000	7011.000000	1505.000000	5414.000000	4885.000000	1466.000000
768.000000
8970.000000	8585.000000	8574.000000	8581.000000	8582.000000	8586.000000	8720.000000	8579.000000	8739.000000	8580.000000	8723.000000
3343.000000	5377.000000	5364.000000	4613.000000	1422.000000	1385.000000	4573.000000	2853.000000	1363.000000	4604.000000	4603.000000	4605.000000	3537.000000
436.000000	438.000000	430.000000	431.000000	442.000000	6452.000000	242.000000	458.000000	1543.000000	1577.000000	1584.000000	1573.000000	9844.000000	841.000000	2648.000000	2647.000000	6755.000000	3596.000000	105.000000	4563.000000	106.000000	1432.000000	1428.000000	3329.000000	19.000000	20.000000	21.000000	173.000000	2679.000000	5493.000000	5314.000000	5742.000000	5317.000000	8048.000000	7820.000000	2066.000000	8053.000000	7836.000000	7833.000000	8042.000000	7833.000000	7836.000000	7835.000000	5316.000000	5321.000000	2146.000000	7822.000000	1770.000000	61.000000	5306.000000
626.000000	2583.000000	1328.000000	2576.000000	677.000000	9292.000000	9868.000000	1660.000000	9867.000000
567.000000	566.000000	564.000000	3095.000000	3029.000000	523.000000	522.000000	527.000000	528.000000	521.000000	8169.000000	514.000000	515.000000	120.000000
1709.000000	8941.000000	1710.000000	1714.000000	9217.000000	9422.000000	7.000000	3408.000000	3413.000000	306.000000	9748.000000	9748.000000	306.000000	9573.000000	3414.000000	3402.000000	8554.000000	8561.000000	5813.000000	5814.000000
82.000000	583.000000	580.000000	569.000000	2737.000000	8201.000000	533.000000	143.000000	8202.000000	5860.000000	490.000000	120.000000	1529.000000	9699.000000	9698.000000	9701.000000	6532.000000	6529.000000	1569.000000	1570.000000	422.000000	428.000000	9861.000000	6332.000000	6333.000000	6334.000000	6326.000000	6331.000000	6336.000000	6339.000000	6687.000000	6677.000000	1556.000000	6686.000000	1551.000000
2467.000000	2466.000000	2464.000000	2461.000000	2460.000000	8447.000000	8452.000000	2455.000000	2445.000000	432.000000	410.000000	413.000000	425.000000	423.000000	6.000000	114.000000	4205.000000	14.000000
4818.000000	4823.000000	1344.000000	1344.000000	1954.000000	4728.000000	95.000000	34.000000	97.000000	5277.000000	98.000000	1340.000000	4763.000000	2220.000000	5191.000000	2235.000000	4755.000000	6934.000000	9446.000000	5340.000000	5341.000000	9448.000000	9442.000000	211.000000	1358.000000	1359.000000	2844.000000	2763.000000	2818.000000	1272.000000
765.000000	790.000000	788.000000	8657.000000	725.000000	722.000000
5809.000000	5287.000000	9552.000000	9243.000000	5289.000000	8300.000000	8235.000000
3262.000000	5887.000000	7656.000000	7646.000000	3223.000000	3216.000000	2285.000000	1831.000000	2165.000000
3710.000000	1355.000000	641.000000	4494.000000	4493.000000	9678.000000	638.000000	653.000000	8216.000000	654.000000	4335.000000	736.000000	4337.000000	4476.000000	4478.000000	6524.000000	734.000000	735.000000	614.000000	615.000000	609.000000	38.000000	6294.000000	8175.000000	508.000000	492.000000	538.000000	541.000000	8161.000000	109.000000	8160.000000	531.000000	3018.000000	2752.000000	576.000000	2755.000000	3021.000000	3025.000000	3026.000000
10049.000000	811.000000	815.000000	810.000000	3462.000000	794.000000	786.000000	787.000000	788.000000	8657.000000	8652.000000	8656.000000	8664.000000	8665.000000	721.000000	726.000000	1681.000000	8860.000000	9452.000000	756.000000	738.000000	1656.000000	2575.000000	33.000000
6500.000000	158.000000	174.000000	616.000000	6507.000000	268.000000	6525.000000	2627.000000	267.000000
1530.000000	2863.000000	2864.000000	368.000000	532.000000	8198.000000	369.000000	571.000000	572.000000	620.000000	8674.000000	728.000000	608.000000	758.000000	647.000000	8383.000000	8389.000000	8387.000000	8384.000000	790.000000	793.000000	792.000000	800.000000	796.000000	2952.000000	2954.000000	3721.000000	3790.000000
454.000000	455.000000	10030.000000	10029.000000	2423.000000	2470.000000	2472.000000	2477.000000	2479.000000	9697.000000	6537.000000	6527.000000	513.000000	492.000000	538.000000	541.000000	8161.000000	109.000000	8160.000000	531.000000	6611.000000	6605.000000	584.000000	582.000000	4308.000000	4274.000000	4291.000000	4312.000000	4314.000000	83.000000	149.000000	2646.000000	256.000000	1669.000000	2575.000000	33.000000	1670.000000	3067.000000
5124.000000	2296.000000	1985.000000	2216.000000	2175.000000	2273.000000	2053.000000	9757.000000	9758.000000	9756.000000	8082.000000	4775.000000	4777.000000	4774.000000	1256.000000	1642.000000	1650.000000	6641.000000	6637.000000	1637.000000	6656.000000
740.000000	741.000000	1692.000000	742.000000	332.000000	699.000000
3140.000000	8622.000000	8635.000000	744.000000	745.000000	747.000000	8392.000000	9260.000000	9251.000000	7404.000000	3478.000000	773.000000	774.000000	780.000000	781.000000	779.000000	300.000000	3116.000000	3114.000000	293.000000
4820.000000	2835.000000	5054.000000	5058.000000	4746.000000	5416.000000	1343.000000	3569.000000	2205.000000	4805.000000	5057.000000	193.000000	5054.000000	3510.000000	4822.000000	3188.000000	3509.000000	4790.000000	4790.000000	5090.000000	3511.000000	5076.000000	3171.000000	3176.000000	5082.000000	4984.000000	5064.000000	5071.000000	1901.000000	2134.000000	2277.000000
9699.000000	9698.000000	9701.000000	9697.000000	6537.000000	6527.000000	513.000000	492.000000	538.000000	541.000000	8161.000000	109.000000	8160.000000	531.000000	6611.000000	6605.000000	584.000000	8329.000000	599.000000	592.000000	594.000000	1088.000000	2528.000000	2515.000000	2514.000000
272.000000	271.000000	2434.000000	1518.000000	1509.000000	1522.000000	1526.000000	2446.000000	2448.000000	2453.000000	2454.000000	475.000000	485.000000	484.000000
5857.000000	352.000000	577.000000	387.000000	552.000000	567.000000	566.000000	3099.000000	530.000000	8201.000000	8193.000000	8199.000000
6804.000000	1467.000000	1455.000000	6807.000000	4179.000000	1362.000000	2349.000000	2876.000000	4559.000000	4564.000000	4568.000000	3556.000000	4561.000000	1363.000000	4604.000000	4594.000000	1441.000000	4878.000000	4883.000000	1364.000000	1365.000000	9610.000000	128.000000	4848.000000	4850.000000
8632.000000	1700.000000	3984.000000	1701.000000	750.000000	751.000000	8872.000000	8876.000000	2793.000000	1674.000000	8853.000000	8851.000000	1673.000000	8667.000000	1680.000000	2788.000000	1672.000000	1679.000000	1681.000000	714.000000	713.000000	717.000000	754.000000	3978.000000	3809.000000	10062.000000	83.000000	3976.000000	3968.000000	695.000000	9458.000000
713.000000	717.000000	754.000000	737.000000	1667.000000	1665.000000	738.000000	739.000000	2589.000000	2582.000000
6371.000000	6375.000000	6384.000000	6385.000000	1419.000000	1397.000000	1367.000000	1409.000000	2875.000000	133.000000	4569.000000	105.000000	4563.000000	106.000000	1432.000000	4557.000000	8773.000000	2343.000000	1423.000000	119.000000	4206.000000	16.000000	14.000000
2414.000000	9935.000000	9934.000000	9933.000000	9932.000000	2423.000000	2422.000000	2420.000000	2418.000000	2419.000000	2420.000000	2425.000000	2426.000000
6524.000000	734.000000	735.000000	614.000000	615.000000	6506.000000	6526.000000	6508.000000	616.000000	6473.000000	121.000000	9715.000000	9712.000000	9703.000000	9702.000000	9711.000000
8535.000000	8530.000000	304.000000	5286.000000	301.000000	7.000000	9229.000000	8575.000000	3687.000000	7372.000000	783.000000	3117.000000	3118.000000	3124.000000	1743.000000	817.000000	818.000000	3453.000000	3466.000000	810.000000	3462.000000	8882.000000	8891.000000	8394.000000	8884.000000	8391.000000	795.000000	9884.000000	8640.000000	9887.000000	3908.000000	8647.000000	786.000000	762.000000	763.000000	1355.000000	641.000000	642.000000	8697.000000	8696.000000	8706.000000	8704.000000	8706.000000	8696.000000	644.000000	4494.000000	4493.000000	9678.000000	634.000000	32.000000
4353.000000	4345.000000	8215.000000	4346.000000	4350.000000	4340.000000	4341.000000	4352.000000	4366.000000	4335.000000	732.000000	733.000000	652.000000	621.000000	622.000000	617.000000	611.000000	618.000000	8181.000000	4253.000000	4262.000000	363.000000	230.000000	81.000000	40.000000	8158.000000	8153.000000	81.000000	40.000000
3947.000000	434.000000	436.000000	3389.000000	3390.000000	4677.000000	3386.000000	3082.000000	3084.000000	3085.000000	9597.000000	603.000000	1185.000000	3364.000000	382.000000	383.000000	2697.000000	2395.000000	2396.000000	606.000000	356.000000	4537.000000	591.000000	586.000000	352.000000	3026.000000	2755.000000	2754.000000
9253.000000	9554.000000	9249.000000	9243.000000	5289.000000	8300.000000	8235.000000	5290.000000	5291.000000	5283.000000	9572.000000	8554.000000	5285.000000	5284.000000	5288.000000	5282.000000	5286.000000	301.000000	7.000000	9422.000000	9217.000000	1714.000000	1710.000000	8941.000000	1709.000000	9230.000000	1711.000000	1712.000000	9423.000000	8946.000000	345.000000	7380.000000	9006.000000	9022.000000	8971.000000	8992.000000	8974.000000
232.000000	8499.000000	2276.000000	2066.000000	8053.000000	7836.000000	7835.000000	5316.000000	5321.000000	2146.000000	1910.000000	7513.000000	8003.000000	5669.000000
3522.000000	3521.000000	3179.000000	2856.000000	137.000000	138.000000	4692.000000	2922.000000	2854.000000	139.000000	2866.000000	3344.000000	1488.000000	5382.000000	3339.000000	5387.000000	5363.000000	5384.000000	5375.000000	2812.000000	4621.000000	5378.000000	3284.000000	3282.000000	5381.000000	1593.000000	419.000000	459.000000	462.000000	5392.000000	2476.000000	460.000000	2478.000000	2479.000000	497.000000	495.000000	6540.000000	9697.000000	6537.000000	2480.000000	513.000000	492.000000	515.000000	8174.000000	39.000000	113.000000	363.000000	546.000000
341.000000	5800.000000	9111.000000	9105.000000	155.000000	742.000000	332.000000	5785.000000	9507.000000	1695.000000	7171.000000	7169.000000	9550.000000	3982.000000	3983.000000	9866.000000	9509.000000	157.000000	697.000000	698.000000	5780.000000	5785.000000	9507.000000	156.000000	157.000000	3803.000000	702.000000	701.000000	5.000000	662.000000	87.000000	7407.000000	563.000000	12.000000	1507.000000	1506.000000	476.000000	473.000000	2457.000000	2458.000000	2456.000000	2449.000000	2445.000000	432.000000	410.000000	406.000000	409.000000	407.000000	1591.000000	408.000000
1736.000000	8715.000000	1738.000000	8296.000000	821.000000	3453.000000	3466.000000	810.000000	3462.000000	794.000000	786.000000	787.000000	788.000000	8657.000000	725.000000	722.000000
4250.000000	575.000000	573.000000	4255.000000	4287.000000	82.000000	4274.000000	4291.000000	4312.000000	4314.000000	83.000000	149.000000
562.000000	550.000000	629.000000	355.000000	6553.000000	4435.000000	2729.000000	2730.000000	4442.000000	6549.000000	559.000000	355.000000	1724.000000	623.000000	3360.000000	1726.000000	5393.000000	5396.000000	6554.000000	6547.000000	5393.000000	5396.000000	1511.000000
9079.000000	9093.000000	9251.000000	7404.000000	753.000000	9092.000000	9083.000000	9089.000000	8624.000000	8621.000000	8645.000000	8590.000000	8589.000000	8591.000000	8569.000000	8995.000000
1646.000000	1254.000000	277.000000	2026.000000	1759.000000	2829.000000	5337.000000	4853.000000	2828.000000	5426.000000	4759.000000	4760.000000	4935.000000	7348.000000	7957.000000	7033.000000	4940.000000	4940.000000	1842.000000	4970.000000	2009.000000	7311.000000	5187.000000	7309.000000
3991.000000	1961.000000	3987.000000	3985.000000	3989.000000	5313.000000	29.000000	46.000000	2289.000000	1808.000000	2676.000000	2677.000000	2675.000000	5083.000000	5091.000000	5087.000000	4795.000000	2841.000000	4788.000000	195.000000	8788.000000	2857.000000	137.000000	136.000000	3547.000000	3548.000000	3549.000000	3546.000000	3534.000000	4593.000000	154.000000	3538.000000	1420.000000	151.000000	219.000000	4712.000000
560.000000	601.000000	596.000000	7409.000000	7414.000000	7413.000000	661.000000	655.000000	660.000000	659.000000	674.000000	710.000000	9400.000000	9398.000000	7417.000000	9565.000000	9558.000000	9566.000000	3401.000000	9869.000000	308.000000	3398.000000	9873.000000
8820.000000	1731.000000	1732.000000	798.000000	9884.000000	8640.000000	786.000000	787.000000	788.000000	8657.000000	725.000000	722.000000	713.000000	717.000000	8677.000000	9684.000000	639.000000	633.000000	632.000000	3806.000000	82.000000	583.000000	580.000000	8329.000000	599.000000	592.000000	594.000000	1088.000000	2528.000000
379.000000	8196.000000	535.000000	532.000000	622.000000	617.000000	10034.000000	6523.000000	198.000000	734.000000
262.000000	376.000000	374.000000	4328.000000	2634.000000	4329.000000	691.000000	692.000000	2379.000000	693.000000	2401.000000	2400.000000	9846.000000	1568.000000	1574.000000	1563.000000	1562.000000	6313.000000	6426.000000	6320.000000	10036.000000	10035.000000	6314.000000	6321.000000	2375.000000	1547.000000	828.000000	6422.000000	829.000000	830.000000	1380.000000	3293.000000	6416.000000	7930.000000
7970.000000	251.000000	4926.000000	7958.000000	213.000000	1357.000000	4759.000000	5444.000000	7031.000000	4753.000000	4765.000000	4844.000000	4847.000000	1358.000000	1359.000000	2844.000000
387.000000	552.000000	561.000000	554.000000	3100.000000
3472.000000	9916.000000	9915.000000	9919.000000	9920.000000	7383.000000	8589.000000	3128.000000	3120.000000
8241.000000	3405.000000	8236.000000	3404.000000	9564.000000	308.000000	3398.000000	9873.000000	7173.000000	7175.000000	3417.000000
1502.000000	2865.000000	4696.000000	4705.000000	6953.000000	6961.000000	6973.000000	2867.000000	2866.000000	1422.000000	1385.000000	4573.000000	2853.000000
4428.000000	4422.000000	4415.000000	551.000000	5858.000000	552.000000	561.000000	554.000000	5855.000000	553.000000	483.000000	1377.000000	1506.000000	476.000000	473.000000	2457.000000
3172.000000	3165.000000	9758.000000	9756.000000	8082.000000	4775.000000	4777.000000	4774.000000	1256.000000	1642.000000	5442.000000	1638.000000	1370.000000	2300.000000	206.000000
3032.000000	8463.000000	9693.000000	469.000000	470.000000	474.000000	473.000000	2457.000000	2442.000000	432.000000	410.000000	413.000000	5411.000000
2988.000000	10049.000000	811.000000	815.000000	810.000000	3462.000000	8882.000000	8891.000000	8394.000000	8884.000000	8391.000000	8887.000000	8395.000000	8904.000000	8893.000000	8885.000000	802.000000	1733.000000	1732.000000	798.000000	9884.000000	8640.000000	786.000000	762.000000	763.000000	1355.000000	641.000000	642.000000	643.000000	4333.000000	4329.000000	691.000000	692.000000	685.000000	6514.000000	735.000000	614.000000
9145.000000	9136.000000	9553.000000	5289.000000	298.000000	9135.000000	9125.000000	311.000000	8255.000000	708.000000	5801.000000	331.000000	9107.000000	9259.000000	334.000000	9262.000000	7404.000000	753.000000	9092.000000	9083.000000	9081.000000
3991.000000	3988.000000	8057.000000	8034.000000	8043.000000	8039.000000	8042.000000	8053.000000	7836.000000	7835.000000	7830.000000
6714.000000	6734.000000	6720.000000	6403.000000	6359.000000	6392.000000	3605.000000	6360.000000	6761.000000
5854.000000	589.000000	4417.000000	4421.000000	604.000000	6545.000000
732.000000	733.000000	652.000000	621.000000	571.000000	572.000000	9686.000000	3806.000000	82.000000	583.000000	3397.000000	1659.000000	9462.000000
7413.000000	661.000000	655.000000	660.000000	659.000000	674.000000	675.000000	147.000000	678.000000	3970.000000	669.000000	672.000000	673.000000	3805.000000	2791.000000	2590.000000	220.000000	2592.000000	2599.000000	2595.000000	2591.000000	9283.000000	9299.000000	9296.000000	9273.000000	9286.000000	9291.000000	2581.000000	9288.000000	2582.000000	2793.000000	1674.000000	8873.000000	8849.000000	1676.000000	126.000000	8850.000000	125.000000	1671.000000	8599.000000	27.000000	729.000000	711.000000	8600.000000	3135.000000	9268.000000	762.000000	763.000000	1355.000000	641.000000
4914.000000	4893.000000	4895.000000	4892.000000	4909.000000	7963.000000	4972.000000	4974.000000	4971.000000	9449.000000	9463.000000	2831.000000	217.000000	218.000000	4547.000000	4548.000000	4547.000000	151.000000	4716.000000	1446.000000	4704.000000
123.000000	6330.000000	6325.000000	429.000000	422.000000	428.000000	9861.000000
6444.000000	6442.000000	6432.000000	6447.000000	6437.000000	6832.000000	9729.000000	9710.000000	9709.000000	8846.000000	9846.000000	1568.000000	1565.000000	1532.000000	453.000000	454.000000	455.000000	461.000000	1569.000000	426.000000	951.000000	1194.000000	6405.000000
1360.000000	4849.000000	2852.000000	1369.000000	1466.000000	1469.000000	2822.000000	2827.000000	1393.000000	274.000000	1412.000000	5197.000000	3186.000000	3522.000000	3179.000000	2533.000000	3159.000000	3333.000000	4798.000000	194.000000	4797.000000	4794.000000	5212.000000	4789.000000	4796.000000	62.000000	2674.000000	4694.000000	5493.000000	5314.000000	5320.000000	177.000000	2126.000000	2085.000000	178.000000	5503.000000	5506.000000	2122.000000	5520.000000	3233.000000	179.000000	3227.000000	3228.000000	180.000000	5533.000000	7508.000000	2290.000000	5536.000000	5539.000000	181.000000
8565.000000	8558.000000	4514.000000	4513.000000	1717.000000
38.000000	6294.000000	8175.000000	1529.000000	9699.000000	9698.000000	9701.000000	6532.000000	6529.000000	457.000000	456.000000	461.000000
2044.000000	4728.000000	3183.000000	3169.000000	4983.000000	257.000000	1776.000000	1942.000000	1649.000000	4774.000000	1256.000000	1642.000000	5442.000000	1638.000000
1343.000000	3569.000000	2205.000000	4805.000000	5057.000000	5052.000000	1983.000000	5488.000000	1983.000000	5052.000000	5049.000000	7355.000000	5055.000000	3521.000000	3179.000000	2856.000000	137.000000	138.000000	4692.000000	3549.000000	3546.000000	3554.000000
5809.000000	5287.000000	9552.000000	9243.000000	5289.000000	298.000000	9249.000000	5778.000000	5782.000000	9508.000000
6514.000000	6484.000000	6474.000000	6472.000000	6470.000000	6478.000000	6491.000000	6514.000000	735.000000	614.000000	615.000000	609.000000	38.000000	6294.000000	8175.000000	508.000000	492.000000	538.000000	539.000000	542.000000
3810.000000	4527.000000	2396.000000	2397.000000	630.000000	2395.000000	2501.000000	2499.000000	2494.000000	5405.000000	1184.000000	1096.000000	1097.000000	3357.000000	1098.000000	1112.000000	1111.000000
8529.000000	7415.000000	8526.000000	655.000000	656.000000	677.000000	144.000000	9512.000000	667.000000	148.000000
1606.000000	1616.000000	1599.000000	1609.000000
8585.000000	8569.000000	8995.000000	8984.000000	8987.000000	8973.000000	8982.000000	8972.000000	1748.000000	1747.000000	8738.000000	9908.000000	3468.000000	3042.000000	3041.000000	7374.000000	9062.000000	3116.000000	3114.000000	293.000000	9571.000000	3402.000000	8554.000000	8561.000000	5813.000000	5814.000000
3967.000000	148.000000	2579.000000	1668.000000	2644.000000	9689.000000	568.000000	585.000000	581.000000	8329.000000	599.000000	592.000000	594.000000	1088.000000	4523.000000	4536.000000	4538.000000	4527.000000	2396.000000	2397.000000	630.000000	2395.000000	2501.000000	2499.000000	2494.000000	5405.000000	1184.000000	1096.000000	1097.000000	3357.000000	1098.000000	1112.000000	1111.000000	9475.000000
4426.000000	4430.000000	4413.000000	559.000000	355.000000	1724.000000	623.000000	3360.000000	1726.000000	5393.000000
9022.000000	9006.000000	9022.000000	8971.000000	8992.000000	8974.000000	949.000000	944.000000	8531.000000	939.000000	4516.000000	1715.000000	4512.000000	4513.000000	8564.000000	8559.000000	8559.000000	8560.000000	320.000000
341.000000	700.000000	8638.000000	747.000000	748.000000	744.000000	8605.000000	8625.000000	3134.000000
2737.000000	8192.000000	8201.000000	533.000000	143.000000	8202.000000	5860.000000	490.000000	120.000000	1529.000000	9699.000000	9698.000000	9701.000000	6532.000000	6529.000000	1569.000000	426.000000	422.000000	428.000000	416.000000	420.000000	6415.000000	421.000000	2433.000000	462.000000	5392.000000	2476.000000	460.000000	2478.000000	2479.000000	497.000000	495.000000	6540.000000	9697.000000	6537.000000	6527.000000	513.000000	492.000000	538.000000	541.000000	8161.000000	109.000000	8160.000000	8159.000000	3098.000000	8167.000000	3099.000000	530.000000	8201.000000	8193.000000
5547.000000	5534.000000	181.000000	5546.000000	8101.000000	183.000000	8104.000000	1897.000000	3250.000000	3262.000000	5887.000000	7656.000000	7646.000000	3223.000000	3216.000000	2285.000000	1831.000000	2165.000000	10060.000000	1597.000000
97.000000	5277.000000	98.000000	1340.000000	4763.000000	2826.000000	1341.000000	2671.000000	2670.000000	1369.000000	130.000000	4884.000000	4888.000000	4572.000000	131.000000
7431.000000	305.000000	8932.000000	1713.000000	301.000000	3413.000000	5282.000000	5286.000000	5281.000000	1713.000000	301.000000	3413.000000	306.000000	9573.000000	3414.000000	3402.000000	2776.000000	5294.000000	8237.000000	8260.000000	8259.000000	316.000000	8242.000000	8263.000000
1463.000000	1445.000000	1361.000000	7253.000000	6790.000000	6787.000000	6786.000000	6785.000000	1386.000000	6361.000000	1396.000000	5386.000000	1385.000000	139.000000	2866.000000	3344.000000	5387.000000
1600.000000	1597.000000	1603.000000	2287.000000	8074.000000
6500.000000	158.000000	174.000000	1528.000000	38.000000	6294.000000	1545.000000	6292.000000	2474.000000	2473.000000	526.000000	8178.000000	465.000000	1521.000000	1525.000000	6548.000000	9633.000000	3074.000000	478.000000	3082.000000	3084.000000	3085.000000	9597.000000	603.000000	9596.000000
10049.000000	811.000000	812.000000	3129.000000	8593.000000	9069.000000	813.000000	782.000000	9041.000000	777.000000	778.000000	9062.000000	3116.000000	300.000000	8254.000000	9108.000000	9109.000000	9257.000000
69.000000	68.000000	5322.000000	1274.000000	2849.000000	5632.000000	2848.000000	8098.000000	8095.000000	8103.000000	8105.000000	8108.000000	8107.000000
6330.000000	6325.000000	429.000000	422.000000	428.000000	416.000000	420.000000	6415.000000	421.000000	2433.000000	462.000000	5392.000000	2476.000000	460.000000	6535.000000	2478.000000	2477.000000
5944.000000	31.000000	5632.000000	2848.000000	8098.000000	8095.000000	8093.000000
2751.000000	3394.000000	3396.000000	598.000000	600.000000	590.000000	586.000000	5854.000000	589.000000	4417.000000	4421.000000	604.000000	6545.000000	2397.000000	630.000000	2698.000000	1725.000000
4618.000000	1450.000000	3540.000000	3535.000000	2922.000000	2921.000000	3561.000000	5177.000000	1459.000000	3555.000000	2532.000000	4576.000000	4723.000000	164.000000	4577.000000	4717.000000
2931.000000	3449.000000	7183.000000	1201.000000	3450.000000	936.000000	5257.000000	5267.000000	3838.000000	3833.000000	3836.000000	3837.000000	3834.000000	10006.000000	10005.000000	3850.000000	3834.000000	3836.000000	3837.000000
1077.000000	1084.000000	1082.000000	7426.000000	1085.000000	2690.000000	950.000000	8534.000000	8531.000000	939.000000	4516.000000	1715.000000	4512.000000	4513.000000	8564.000000	8559.000000	8560.000000	8565.000000	8558.000000	8560.000000	8565.000000	8552.000000	302.000000	318.000000	9608.000000	3425.000000	5.000000	662.000000	663.000000	664.000000	87.000000	7407.000000	563.000000	12.000000	590.000000	385.000000	7406.000000	557.000000	483.000000	1377.000000	1506.000000	476.000000	473.000000	472.000000	1521.000000	270.000000	1516.000000	1518.000000	2434.000000	271.000000
6306.000000	391.000000	8168.000000	391.000000	6302.000000	6301.000000	6300.000000	6308.000000	514.000000	515.000000	120.000000	1529.000000	9699.000000	9698.000000	9701.000000	6532.000000	6529.000000	457.000000	1543.000000
2149.000000	229.000000	4979.000000	3181.000000	2834.000000	1975.000000	3167.000000	1343.000000	3569.000000	2205.000000	4805.000000
46.000000	44.000000	41.000000	2684.000000	2685.000000	5214.000000	5208.000000	93.000000	5108.000000	5100.000000	197.000000	2855.000000	94.000000	3520.000000	2044.000000	4728.000000	95.000000	34.000000	97.000000	5277.000000	98.000000	1340.000000	4763.000000	2826.000000	1341.000000	2671.000000	2670.000000	4848.000000	4850.000000	2762.000000	4752.000000	2763.000000	2818.000000	1272.000000
768.000000	8563.000000	8557.000000	8558.000000	4514.000000	4513.000000	1717.000000	8530.000000	304.000000	5286.000000	301.000000	7.000000	9229.000000	8575.000000	3687.000000	7372.000000	783.000000	9035.000000	785.000000	784.000000	9057.000000	9037.000000
3432.000000	3434.000000	3433.000000	9563.000000	3405.000000	5816.000000	2392.000000	3406.000000	8241.000000
3085.000000	9597.000000	3545.000000	8442.000000	9594.000000	9596.000000	1123.000000	1118.000000	1136.000000	1132.000000
721.000000	713.000000	717.000000	754.000000	737.000000	718.000000
9062.000000	3116.000000	3114.000000	293.000000	9571.000000	2776.000000	5294.000000	8237.000000	8302.000000	8301.000000	9555.000000	298.000000	9249.000000	5778.000000	5782.000000	9508.000000	698.000000	156.000000	157.000000	3803.000000	702.000000	701.000000	5.000000	662.000000	87.000000	7407.000000	7408.000000	7410.000000	3395.000000
8549.000000	5281.000000	8532.000000	7433.000000	8724.000000	947.000000	943.000000	941.000000	8979.000000	8986.000000	8993.000000	8982.000000	8973.000000	8987.000000	8984.000000	8995.000000	8970.000000	8585.000000	8574.000000	8716.000000	6789.000000	6788.000000	8970.000000	8585.000000	8569.000000	8585.000000
3536.000000	3541.000000	3535.000000	3540.000000	1450.000000	4618.000000	3533.000000	4704.000000	1446.000000	1461.000000	1461.000000	1446.000000	4704.000000	4727.000000	1420.000000	151.000000
3476.000000	3475.000000	821.000000	3453.000000	812.000000	3129.000000	8593.000000	9069.000000	813.000000	782.000000	9041.000000	777.000000	778.000000	9062.000000	3116.000000	3114.000000	293.000000	9571.000000	3402.000000	8554.000000	8561.000000	5813.000000	5814.000000
3431.000000	8268.000000	3425.000000	5.000000	670.000000	5806.000000	671.000000	1684.000000	2585.000000	663.000000	9276.000000	677.000000	144.000000	9512.000000	667.000000	148.000000	2579.000000	1668.000000
5678.000000	5663.000000	5661.000000	5657.000000	5666.000000	2159.000000	7522.000000	8092.000000	5674.000000
2776.000000	5294.000000	8237.000000	8302.000000	8301.000000	9555.000000	298.000000	9249.000000	5778.000000	5782.000000	9508.000000	698.000000	156.000000	1695.000000	7171.000000	7169.000000	3971.000000	9506.000000	1697.000000	1693.000000	741.000000	750.000000	751.000000	740.000000
9717.000000	6485.000000	6458.000000	6460.000000	6481.000000	268.000000	6507.000000	616.000000	174.000000	1528.000000	38.000000	6294.000000	8175.000000	508.000000	2475.000000	525.000000	526.000000	519.000000	518.000000	517.000000	516.000000
3536.000000	2922.000000	2921.000000	2871.000000	4689.000000	165.000000	2858.000000	35.000000	2855.000000	94.000000	3516.000000	3175.000000	5055.000000	3515.000000	3520.000000	2044.000000	4728.000000	3183.000000	3169.000000
3432.000000	3434.000000	3433.000000	9563.000000	8236.000000	9569.000000	8240.000000	5290.000000	5291.000000	5283.000000	9572.000000	8554.000000	5285.000000	3414.000000	3402.000000
9693.000000	469.000000	470.000000	485.000000	7405.000000	555.000000	560.000000	249.000000	7413.000000	7412.000000	8529.000000	7415.000000	8526.000000	655.000000	660.000000	659.000000	674.000000	675.000000	147.000000	8441.000000	8439.000000	678.000000	676.000000	146.000000	9457.000000
9237.000000	9236.000000	9246.000000	9253.000000	9554.000000	9249.000000	9243.000000	9239.000000	9556.000000	9247.000000	9252.000000	9238.000000	1720.000000	2597.000000	3803.000000	702.000000	701.000000	670.000000	5806.000000	671.000000
1482.000000	4213.000000	176.000000	1558.000000	2399.000000	1575.000000	1574.000000	1565.000000	1532.000000	453.000000	10030.000000	10028.000000	10027.000000	3947.000000	434.000000	436.000000	438.000000	435.000000	2443.000000	2444.000000	2447.000000	2451.000000	2453.000000	2454.000000	1521.000000	1525.000000	6548.000000	6557.000000	8459.000000	6550.000000	6551.000000
8265.000000	310.000000	9121.000000	9146.000000	8261.000000	8263.000000	3407.000000	9564.000000	308.000000	3433.000000	9563.000000	8236.000000	3404.000000	9564.000000	308.000000	3433.000000	9563.000000	8236.000000	3404.000000	9564.000000	308.000000	3398.000000	9873.000000
3181.000000	3174.000000	5148.000000	3177.000000	3164.000000	3172.000000	3165.000000	9758.000000	9756.000000
9055.000000	9042.000000	9049.000000	9056.000000	9035.000000	785.000000	769.000000	771.000000	8257.000000	8270.000000	316.000000	8242.000000	8263.000000	3407.000000	9564.000000	308.000000	3433.000000	9563.000000	3405.000000	5816.000000	2392.000000	2774.000000	3352.000000	3349.000000	3346.000000	2773.000000	4500.000000	4499.000000	2770.000000	8239.000000	2390.000000
515.000000	8174.000000	464.000000	4254.000000	367.000000	8187.000000	2765.000000	610.000000	613.000000	6523.000000	198.000000	734.000000
1660.000000	144.000000	9512.000000	667.000000	148.000000
2855.000000	94.000000	3516.000000	5487.000000	1983.000000
8610.000000	8596.000000	3139.000000	8596.000000	8622.000000	8630.000000	9104.000000
8196.000000	535.000000	532.000000	622.000000	617.000000	10034.000000	613.000000	615.000000	6506.000000
3947.000000	434.000000	436.000000	438.000000	430.000000	431.000000	410.000000	406.000000	409.000000	407.000000	1591.000000	408.000000	4.000000	398.000000	127.000000	5414.000000	4885.000000	128.000000	4848.000000	4850.000000	2762.000000	4752.000000	2763.000000	2818.000000
232.000000	8499.000000	8501.000000	8504.000000	24.000000	1916.000000	1903.000000	2038.000000	2115.000000	8059.000000	5729.000000	5510.000000	5507.000000	5684.000000	5500.000000	5503.000000	5506.000000	2122.000000	1806.000000
8721.000000	8717.000000	1739.000000	1740.000000	10017.000000	2987.000000
2447.000000	2451.000000	2453.000000	2454.000000	475.000000	485.000000	7405.000000	555.000000	560.000000	249.000000	7413.000000	661.000000	655.000000	656.000000	677.000000	144.000000	9512.000000	667.000000	148.000000
2367.000000	6691.000000
8571.000000	3687.000000	3686.000000	9215.000000	9233.000000	3408.000000	3413.000000	5282.000000	3416.000000	8535.000000	825.000000	8564.000000	8559.000000	3403.000000	10052.000000	10051.000000
353.000000	2437.000000	2444.000000	2447.000000	2451.000000	2453.000000	2454.000000	475.000000	474.000000	3031.000000	1524.000000	520.000000	8169.000000	514.000000	515.000000	8174.000000	39.000000	113.000000
5699.000000	8061.000000	8056.000000	8033.000000	8038.000000	1977.000000	8056.000000	3231.000000	7658.000000	3222.000000	3244.000000	3239.000000	7749.000000	7751.000000	7750.000000	8498.000000	3244.000000
6205.000000	6204.000000	5896.000000	5901.000000	89.000000	5903.000000	6202.000000	5897.000000	6195.000000	3259.000000	283.000000
8593.000000	9069.000000	813.000000	782.000000	9041.000000	777.000000	778.000000	9062.000000	3116.000000	3115.000000	3116.000000	3114.000000	293.000000	3113.000000	293.000000	9571.000000	3402.000000	8554.000000	8561.000000	5813.000000	5814.000000	5815.000000	5818.000000	9567.000000
707.000000	9237.000000	9236.000000	9246.000000	9253.000000	9125.000000	9121.000000	9146.000000	8261.000000	8263.000000	3407.000000	5292.000000	316.000000	309.000000
4250.000000	575.000000	2738.000000	574.000000	2752.000000	576.000000	2755.000000	2754.000000	2752.000000	576.000000	577.000000	387.000000	552.000000	561.000000	554.000000	3100.000000	386.000000	3040.000000	488.000000	5850.000000	482.000000
2457.000000	2442.000000	432.000000	410.000000	406.000000	4.000000	401.000000	1415.000000	4699.000000	3278.000000	3279.000000	36.000000	1413.000000	1411.000000	3291.000000	3291.000000	1401.000000	1417.000000
8556.000000	302.000000	8552.000000	2766.000000	2771.000000
769.000000	771.000000	1330.000000	9258.000000
6966.000000	1492.000000	4698.000000	4705.000000	4706.000000	4887.000000	4704.000000
721.000000	713.000000	717.000000	8677.000000	9684.000000	639.000000	633.000000	632.000000	3806.000000	82.000000	583.000000	580.000000	8329.000000	599.000000	590.000000	385.000000	589.000000	4417.000000	4421.000000	604.000000	6545.000000	2397.000000	630.000000
7407.000000	563.000000	598.000000	600.000000	590.000000	586.000000	5854.000000	589.000000	385.000000	589.000000
2922.000000	2854.000000	139.000000	2866.000000	1422.000000	6717.000000	6375.000000	6384.000000	6385.000000	1419.000000	1397.000000	1367.000000	1481.000000	6783.000000
702.000000	703.000000	9401.000000	709.000000	9565.000000	9558.000000	9566.000000	3401.000000	9869.000000	308.000000	3433.000000
5189.000000	4896.000000	4899.000000	5197.000000	3186.000000	3522.000000	3179.000000	2533.000000	3303.000000	1427.000000	1430.000000	4557.000000	8773.000000	8774.000000	8768.000000	8796.000000	8799.000000	8792.000000
1286.000000	8286.000000	3823.000000	2931.000000	3449.000000	7183.000000	1201.000000
477.000000	1723.000000	480.000000	6557.000000	463.000000	9693.000000	469.000000	3031.000000	1524.000000	520.000000	8169.000000	8164.000000	6308.000000	6295.000000	6299.000000	6296.000000	6297.000000	6298.000000	5837.000000
2702.000000	2699.000000	2696.000000	607.000000	1186.000000	602.000000	477.000000	478.000000	3082.000000	3084.000000	477.000000	478.000000	451.000000
450.000000	466.000000	2450.000000	468.000000	485.000000	7405.000000	555.000000	560.000000	601.000000	596.000000	597.000000	600.000000	590.000000	385.000000	7406.000000	389.000000
1678.000000	1673.000000	8667.000000	1680.000000	2788.000000	1672.000000	1679.000000	1681.000000	8860.000000	9452.000000	756.000000	738.000000	1656.000000	2575.000000	33.000000
1578.000000	1539.000000	1534.000000	1542.000000	454.000000	455.000000	10030.000000	10028.000000	10027.000000	3947.000000	434.000000	436.000000	3389.000000	3390.000000	4677.000000	3386.000000	3082.000000	3084.000000	477.000000	1723.000000	480.000000	6557.000000	8459.000000	6550.000000	6551.000000	8467.000000
306.000000	9573.000000	3414.000000	3402.000000	2776.000000	5294.000000	8237.000000	8302.000000	8301.000000	9555.000000	9135.000000	9125.000000	311.000000	9246.000000	9253.000000	9554.000000	5778.000000	5782.000000	9508.000000	698.000000	156.000000	157.000000	3803.000000	702.000000	701.000000	5.000000	662.000000	87.000000	7407.000000	563.000000	12.000000	590.000000	385.000000	7406.000000	557.000000	483.000000	1377.000000	1506.000000	476.000000	473.000000	2457.000000	2442.000000	432.000000	410.000000	413.000000
3390.000000	452.000000	3072.000000	3071.000000	438.000000	430.000000	431.000000	442.000000	6452.000000	242.000000	458.000000	1543.000000	1577.000000	1584.000000	1573.000000	9844.000000	10042.000000	694.000000	687.000000	688.000000	689.000000	684.000000	4482.000000	4330.000000	4338.000000	4347.000000	4355.000000	4351.000000
8662.000000	2790.000000	8349.000000	2792.000000	8377.000000	8663.000000	8654.000000	8659.000000	8656.000000	8664.000000	8665.000000	721.000000	726.000000	719.000000	8670.000000	716.000000	789.000000	791.000000	792.000000	800.000000	796.000000	797.000000	8879.000000	9097.000000	9101.000000	9100.000000	9088.000000
4527.000000	2396.000000	2397.000000	4445.000000	2730.000000	4442.000000	6549.000000	559.000000	4428.000000	4422.000000	4415.000000	551.000000	5858.000000	552.000000	567.000000	566.000000	564.000000	565.000000	567.000000	566.000000	3099.000000	530.000000	8201.000000	533.000000	534.000000	4273.000000	8191.000000	535.000000	142.000000	2862.000000	2861.000000
3810.000000	4527.000000	2396.000000	606.000000	356.000000	604.000000	6545.000000	356.000000	4537.000000	591.000000	560.000000	601.000000	596.000000	597.000000	115.000000	8336.000000	578.000000	579.000000	3397.000000
6524.000000	734.000000	735.000000	614.000000	615.000000	609.000000	610.000000	1327.000000	381.000000	8188.000000	4279.000000	39.000000	113.000000	4269.000000	4279.000000	39.000000	40.000000	8158.000000	8153.000000
380.000000	362.000000	4251.000000	8183.000000	379.000000	369.000000	571.000000	572.000000	620.000000	8674.000000	728.000000	8685.000000	9681.000000	32.000000	635.000000	1682.000000	724.000000	720.000000	1671.000000	8599.000000	27.000000	729.000000	8608.000000	8604.000000	8601.000000	8633.000000	8637.000000	745.000000	747.000000	8392.000000	9260.000000
2614.000000	5769.000000	5770.000000	1374.000000	2683.000000	2685.000000	5205.000000	1429.000000	1431.000000	2357.000000	3328.000000
941.000000	8298.000000
3380.000000	3077.000000	3379.000000	3081.000000	3076.000000	4649.000000	3079.000000	9305.000000	1146.000000	1147.000000	1148.000000	1149.000000	1150.000000	1134.000000	1141.000000	1144.000000
5205.000000	1429.000000	1431.000000	2357.000000	2340.000000	42.000000	4556.000000	1391.000000	6742.000000	163.000000	6768.000000	9843.000000	172.000000	1408.000000	1414.000000	6357.000000	8802.000000	1405.000000	6387.000000	6718.000000	6986.000000	1392.000000	5374.000000
2525.000000	1086.000000	587.000000	597.000000	600.000000	590.000000	385.000000	7406.000000	557.000000	483.000000	1377.000000	1506.000000	476.000000	473.000000	2457.000000	2442.000000	432.000000	410.000000	406.000000
3186.000000	3522.000000	3179.000000	2533.000000	3303.000000	1427.000000	1430.000000	4557.000000	8773.000000	8774.000000	8768.000000	8796.000000	8799.000000	8792.000000
8440.000000	2594.000000	670.000000	5806.000000	671.000000	1684.000000	2585.000000	663.000000	9276.000000
3093.000000	3092.000000	9736.000000	9734.000000	9735.000000	9722.000000	9723.000000	9720.000000	160.000000	4191.000000	3955.000000	6493.000000	161.000000	9704.000000	1533.000000
5685.000000	5504.000000	5494.000000	1846.000000	1895.000000	5312.000000	5319.000000	7814.000000	5318.000000	2146.000000	7822.000000	1770.000000	61.000000	5306.000000	1792.000000	1956.000000	2676.000000	2677.000000	2675.000000	5083.000000	5091.000000	5087.000000	4795.000000	2841.000000	4788.000000	195.000000	8788.000000	2857.000000	250.000000	94.000000	3520.000000	2044.000000	4728.000000	95.000000	34.000000	2823.000000	3110.000000	10045.000000	402.000000	443.000000	450.000000	466.000000	2450.000000	2451.000000	2453.000000	2454.000000	475.000000	485.000000	484.000000	5394.000000
1565.000000	1532.000000	453.000000	10030.000000	10028.000000	466.000000	2450.000000	2451.000000	2453.000000	2454.000000	475.000000	485.000000	7405.000000	555.000000	560.000000	601.000000	596.000000	7409.000000	7414.000000	8306.000000	7412.000000	8529.000000	7415.000000	8526.000000	655.000000	660.000000	659.000000	674.000000	710.000000	9400.000000	9398.000000	7417.000000	9565.000000	9558.000000
6477.000000	6469.000000	6458.000000	6482.000000	2627.000000
3137.000000	8610.000000	8596.000000	8622.000000	8635.000000	744.000000	745.000000	747.000000	8392.000000	340.000000	9248.000000	9241.000000	9242.000000	9244.000000
6375.000000	1396.000000	5386.000000	1385.000000	139.000000	6979.000000
9107.000000	9242.000000	9244.000000	9237.000000	708.000000	9237.000000	9236.000000	9246.000000	5788.000000	5787.000000	5782.000000	9508.000000	698.000000	156.000000	1695.000000	7171.000000	7169.000000	3971.000000
1450.000000	1464.000000	3537.000000	4605.000000	1441.000000	4572.000000	131.000000	1366.000000	132.000000	2877.000000	6806.000000	4157.000000	6809.000000
8825.000000	8826.000000	8828.000000	8834.000000	3726.000000	8842.000000	10004.000000	10005.000000	3850.000000	3834.000000	3836.000000
9573.000000	3414.000000	3402.000000	2776.000000	5294.000000	8237.000000	8302.000000	8301.000000	9131.000000	9138.000000	9140.000000	9146.000000	8261.000000	8263.000000	3407.000000	9564.000000	308.000000	3398.000000	9873.000000
3477.000000	3476.000000	3475.000000	3474.000000	1744.000000	7382.000000	9920.000000	7383.000000	8589.000000	3128.000000	3120.000000	2810.000000	9907.000000
4537.000000	591.000000	560.000000	601.000000	594.000000	1088.000000	2528.000000	2515.000000
362.000000	575.000000	573.000000	3808.000000	572.000000	620.000000	8674.000000	8675.000000	2609.000000	8687.000000
2884.000000	6804.000000	1467.000000	1455.000000	2878.000000	1470.000000	1484.000000	6814.000000
4995.000000	4994.000000	5045.000000	9742.000000	5043.000000	8087.000000	5040.000000	8082.000000	4775.000000	4777.000000
3401.000000	9869.000000	308.000000	3398.000000	9875.000000	3426.000000	8268.000000	3425.000000	5.000000	670.000000	5806.000000	671.000000	662.000000	87.000000	2586.000000	7411.000000	7408.000000	7410.000000	598.000000	600.000000	590.000000	385.000000	7406.000000	389.000000	388.000000
721.000000	713.000000	717.000000	754.000000	3978.000000	3809.000000	10062.000000	83.000000	3976.000000	3968.000000	695.000000	9458.000000	1329.000000	9513.000000	2577.000000	667.000000	9551.000000	2794.000000	1690.000000	9549.000000	668.000000	669.000000	9550.000000	3982.000000	3983.000000	9866.000000	9509.000000
768.000000	937.000000	940.000000	947.000000	943.000000	941.000000	8979.000000	8986.000000	8989.000000	8739.000000	8580.000000	8579.000000	8739.000000	8733.000000	9310.000000	2929.000000	2935.000000	10014.000000
8.000000	3418.000000	3421.000000	1710.000000	1714.000000	9217.000000	9422.000000	7.000000	3408.000000	9748.000000	9224.000000	9221.000000
447.000000	3943.000000	3929.000000	3947.000000	434.000000	436.000000	438.000000	430.000000	431.000000	442.000000	466.000000	2450.000000	468.000000	249.000000	7409.000000	246.000000	8320.000000	4535.000000	4520.000000
3312.000000	3310.000000	3311.000000	3313.000000	3317.000000	5158.000000	5156.000000	5171.000000	5170.000000	5157.000000	1468.000000	5175.000000	2532.000000	3555.000000	1459.000000	1433.000000	3535.000000	3540.000000
305.000000	8932.000000	8932.000000	1713.000000	301.000000	3413.000000	306.000000	9573.000000	3414.000000	3402.000000	2776.000000	5294.000000	8237.000000	8302.000000	8301.000000	9131.000000	9142.000000	9141.000000	9135.000000	9125.000000	9121.000000	310.000000	8252.000000	311.000000	8255.000000	708.000000	9237.000000	707.000000	9128.000000
8499.000000	8501.000000	8509.000000	8495.000000	8508.000000	8511.000000	8502.000000	8500.000000	8497.000000
1061.000000	7434.000000	9515.000000	8294.000000	8427.000000	8430.000000	1082.000000	7426.000000	1085.000000	2690.000000	950.000000	8534.000000	8531.000000	939.000000	8547.000000	4516.000000	1715.000000	4512.000000	4513.000000	8564.000000	8559.000000	8560.000000	8565.000000	8552.000000	2766.000000	2771.000000
3425.000000	5.000000	662.000000	87.000000	7407.000000	563.000000	12.000000	1507.000000	2442.000000	432.000000	433.000000	2414.000000	9935.000000	2416.000000
9128.000000	707.000000	9237.000000	708.000000	5801.000000	8262.000000	8258.000000
4909.000000	7963.000000	4972.000000	4974.000000	4971.000000	9449.000000	9463.000000	2831.000000	217.000000	218.000000	4547.000000	151.000000	4716.000000	4727.000000	4720.000000	4719.000000	4718.000000	4722.000000	4724.000000
3541.000000	3536.000000
4253.000000	546.000000	145.000000	544.000000	534.000000	8195.000000	8199.000000	8193.000000	8154.000000	574.000000	2752.000000	576.000000	2755.000000	2754.000000	2752.000000	576.000000	2755.000000	3021.000000	3022.000000	8331.000000	3396.000000	605.000000	1188.000000	627.000000	8340.000000	1683.000000	8339.000000	8347.000000	8339.000000	1683.000000	1187.000000
6375.000000	1396.000000	5386.000000	1385.000000	4573.000000	2853.000000	2921.000000	3561.000000	5177.000000	1459.000000	3555.000000	2532.000000
1703.000000	342.000000	2816.000000	155.000000	742.000000	332.000000	699.000000	704.000000	5786.000000	705.000000	706.000000	706.000000	9128.000000	707.000000	9237.000000	708.000000	9237.000000	9236.000000	9246.000000
818.000000	3454.000000	3455.000000	10048.000000	822.000000
1444.000000	2650.000000	2656.000000	1633.000000	1630.000000	1456.000000	2649.000000	1416.000000	1394.000000	1421.000000	1407.000000	1417.000000	1401.000000	3291.000000	1411.000000	6413.000000	1384.000000	3280.000000	9901.000000	3337.000000	4713.000000	4708.000000	4715.000000
3083.000000	3084.000000	477.000000	478.000000	451.000000	452.000000	3072.000000	3071.000000	438.000000	430.000000	431.000000	442.000000	6452.000000	242.000000	458.000000	1543.000000
3063.000000	620.000000	621.000000	571.000000	371.000000	4250.000000	575.000000	2738.000000	574.000000	2737.000000	8192.000000	8201.000000	533.000000	143.000000	8202.000000	5860.000000	490.000000	120.000000	1529.000000	9699.000000	9698.000000	9701.000000	6532.000000	6529.000000	457.000000	456.000000	461.000000
577.000000	5857.000000	5854.000000	589.000000	4417.000000	4421.000000	604.000000	6545.000000	2397.000000	630.000000	2395.000000	2501.000000
9695.000000	3035.000000	9693.000000	469.000000	470.000000	485.000000	7405.000000	555.000000	560.000000	249.000000	7413.000000	661.000000	674.000000	710.000000	9400.000000	696.000000	2597.000000	5809.000000
795.000000	9884.000000	8640.000000	9887.000000	3908.000000	8647.000000	786.000000	787.000000	788.000000	8657.000000	725.000000	722.000000	636.000000	8354.000000	9679.000000	637.000000	634.000000	638.000000	653.000000	8216.000000	654.000000	4353.000000
2748.000000	9459.000000	9458.000000	99.000000	149.000000	3975.000000	10062.000000	83.000000	3976.000000	99.000000	149.000000	3975.000000	9770.000000	1655.000000	737.000000	718.000000	717.000000	754.000000	3978.000000	1655.000000	737.000000	718.000000	714.000000	715.000000	716.000000	789.000000	791.000000	1730.000000	8639.000000	3142.000000
3472.000000	9916.000000	7382.000000	7384.000000	3490.000000	3477.000000
2840.000000	3161.000000	4820.000000	2835.000000	5054.000000	5058.000000	4746.000000	5416.000000	4749.000000
260.000000	6829.000000	261.000000	262.000000	376.000000	374.000000	378.000000	8701.000000	8702.000000	759.000000	761.000000	370.000000	2631.000000	727.000000	621.000000	571.000000	572.000000	9686.000000	3806.000000	82.000000	583.000000	3397.000000	1659.000000	9458.000000	1329.000000	9513.000000	2577.000000	667.000000
705.000000	5786.000000	704.000000	699.000000	332.000000	5785.000000	9507.000000	156.000000	157.000000	3803.000000	702.000000	701.000000	670.000000	5806.000000	671.000000	1684.000000	2585.000000	663.000000	9276.000000	677.000000	144.000000	2578.000000	679.000000	2749.000000	2753.000000	3054.000000
7930.000000	1621.000000	2655.000000	1630.000000	3599.000000	1622.000000	1635.000000	1624.000000	1634.000000
1515.000000	3038.000000	3035.000000	9693.000000	469.000000	3031.000000	1524.000000	520.000000	8169.000000	8164.000000	6308.000000	6295.000000	6299.000000	6296.000000	6297.000000	6298.000000	5837.000000	5838.000000	6307.000000	5839.000000	391.000000	8168.000000
2771.000000	2769.000000	2775.000000	8238.000000	4496.000000	3350.000000	2389.000000	2391.000000
2775.000000	8238.000000	4496.000000	3350.000000	3351.000000	9608.000000	318.000000	302.000000	8552.000000	8557.000000
44.000000	5311.000000	173.000000	1951.000000	1390.000000	2267.000000	5643.000000	2574.000000	187.000000	9504.000000	2050.000000	5038.000000	5046.000000	2043.000000	2043.000000
3120.000000	2810.000000	9907.000000	3041.000000	7374.000000	9062.000000	3116.000000	3114.000000	293.000000	9571.000000	2776.000000	5294.000000	3102.000000	3104.000000	8260.000000	8259.000000	316.000000	8242.000000	8263.000000	3407.000000	9564.000000	308.000000	3398.000000	9873.000000	7173.000000	7175.000000	3417.000000
10049.000000	811.000000	815.000000	772.000000	8257.000000	8270.000000	316.000000	8242.000000	8263.000000	3407.000000	9564.000000	308.000000	3398.000000	9873.000000	7173.000000	7175.000000
1531.000000	611.000000	612.000000	2863.000000	2864.000000	368.000000	532.000000	8198.000000	369.000000	571.000000	572.000000	620.000000	8674.000000	728.000000	608.000000	758.000000	757.000000	8697.000000	8696.000000
3888.000000	3850.000000	3840.000000	10003.000000	3726.000000	1053.000000	8814.000000	8815.000000	8816.000000	8818.000000	8833.000000	8839.000000	10049.000000	811.000000	812.000000	816.000000	1745.000000	3473.000000	3472.000000
2798.000000	809.000000	650.000000	2642.000000	761.000000	370.000000	2631.000000	727.000000	621.000000	571.000000	371.000000	4250.000000	575.000000	2738.000000	574.000000	2752.000000	576.000000	577.000000	5857.000000	5854.000000	589.000000	4417.000000	4421.000000	604.000000	6545.000000	2397.000000	630.000000	2395.000000	2501.000000	2499.000000	2494.000000	5405.000000	1184.000000
6524.000000	734.000000	735.000000	614.000000	615.000000	609.000000	38.000000	6294.000000	8175.000000	508.000000	2475.000000	525.000000	526.000000	519.000000	1510.000000	1520.000000	392.000000	5848.000000	5852.000000	5850.000000	5853.000000
2439.000000	2438.000000	2437.000000	3070.000000	2435.000000	353.000000	272.000000	271.000000	2439.000000	2447.000000	2451.000000	2453.000000	2454.000000	475.000000	485.000000	7405.000000	555.000000	560.000000	249.000000	7413.000000	661.000000	674.000000	675.000000	147.000000	678.000000	3970.000000	669.000000	672.000000	9506.000000	1697.000000	1693.000000
421.000000	2433.000000	462.000000	5392.000000	2476.000000	460.000000	2478.000000	2479.000000	9697.000000	9698.000000	6541.000000	6483.000000	9713.000000
658.000000	677.000000	144.000000	2578.000000	2576.000000	3056.000000	3055.000000	664.000000	87.000000	7407.000000	563.000000	12.000000	590.000000	385.000000	7406.000000	389.000000
676.000000	146.000000	147.000000	678.000000	3970.000000	9550.000000	7171.000000	7169.000000	9550.000000	3982.000000	3983.000000	9866.000000	9509.000000	157.000000	697.000000	698.000000	156.000000	157.000000	3803.000000	9576.000000	5805.000000	9866.000000	9509.000000	157.000000	697.000000	698.000000	5780.000000
2456.000000	2449.000000	2445.000000	432.000000	433.000000	6452.000000	242.000000	2476.000000	460.000000	2478.000000	2479.000000	497.000000	495.000000	6540.000000	2480.000000	513.000000	492.000000	538.000000	541.000000	8161.000000	109.000000	8160.000000	531.000000	6611.000000	6605.000000	584.000000	582.000000	3397.000000	1659.000000	9462.000000	9461.000000	9459.000000	9458.000000	99.000000	2645.000000	100.000000	1669.000000
4287.000000	82.000000	583.000000	3397.000000	1659.000000	9458.000000	1329.000000	9513.000000	2577.000000	667.000000
2775.000000	8238.000000	8239.000000	8243.000000	8241.000000	3405.000000	8236.000000	3404.000000	5292.000000	316.000000
1717.000000	8530.000000	304.000000	5286.000000	301.000000	3413.000000	306.000000	9573.000000	3414.000000	3402.000000	2776.000000	5294.000000	8237.000000	8302.000000	8301.000000	9555.000000	298.000000	9249.000000	9243.000000	5289.000000	8300.000000	8235.000000	9564.000000	308.000000	3398.000000	9873.000000	7173.000000	7175.000000	3417.000000
1681.000000	714.000000	713.000000	717.000000	8677.000000	9684.000000	639.000000	633.000000	632.000000	3806.000000	4285.000000	4258.000000	3808.000000	4250.000000	575.000000	2738.000000
5380.000000	5376.000000	37.000000	2811.000000	5409.000000	5383.000000	2814.000000	1383.000000	5362.000000	3340.000000	4613.000000	1422.000000	1385.000000	4573.000000	2853.000000	2921.000000	2871.000000	4689.000000	165.000000	2858.000000	35.000000	2855.000000	94.000000	3516.000000
8630.000000	8594.000000	3140.000000	8622.000000	8635.000000	744.000000	745.000000	747.000000	8392.000000	9260.000000	9251.000000	7404.000000	3478.000000	773.000000	774.000000	780.000000	775.000000	778.000000	7375.000000
3086.000000	272.000000	271.000000	2434.000000	1518.000000	1509.000000	1522.000000	1526.000000	2446.000000	2448.000000	2453.000000	2454.000000	475.000000	485.000000
569.000000	4326.000000	573.000000	4255.000000	4258.000000	4255.000000	4287.000000	4285.000000	4285.000000	4287.000000	82.000000	4274.000000	3807.000000	3806.000000	82.000000	583.000000	3397.000000
1360.000000	4849.000000	9609.000000	129.000000	3110.000000	3111.000000	10045.000000	402.000000	443.000000	450.000000	466.000000	2450.000000	468.000000	249.000000	7413.000000	661.000000	655.000000	660.000000	659.000000	666.000000	8407.000000
5189.000000	4896.000000	4899.000000	5197.000000	5196.000000	3574.000000	3563.000000	1434.000000	217.000000	218.000000	4547.000000
9679.000000	637.000000	634.000000	32.000000	635.000000	1682.000000	724.000000	720.000000	1671.000000	8599.000000	124.000000	1675.000000	751.000000	740.000000	741.000000	1692.000000	742.000000
2426.000000	2424.000000	2418.000000	2415.000000	9936.000000	440.000000	410.000000	406.000000	409.000000	445.000000	1323.000000	446.000000	2413.000000	4635.000000	447.000000	3943.000000	3929.000000	3947.000000	434.000000	3917.000000	4627.000000	4624.000000	4627.000000	3934.000000	3926.000000	3938.000000	3946.000000	1325.000000	4665.000000	4660.000000	4672.000000	4659.000000	1326.000000	3081.000000	3076.000000	4649.000000	3079.000000	9305.000000	9304.000000	9474.000000	1157.000000	1150.000000	1151.000000
6958.000000	1495.000000	6962.000000	1497.000000	6978.000000	1497.000000	6954.000000	6963.000000	6961.000000	6973.000000	2867.000000	2866.000000	1422.000000	1385.000000	4573.000000	1366.000000	132.000000	133.000000	4569.000000
598.000000	600.000000	590.000000	586.000000	5854.000000	589.000000	4417.000000	4421.000000	604.000000	4426.000000	4430.000000	4413.000000	559.000000	355.000000	6553.000000	4435.000000	2729.000000	2728.000000	2727.000000	2731.000000
629.000000	355.000000	1724.000000	623.000000	3360.000000	1726.000000	5393.000000	486.000000
1708.000000	8607.000000	8626.000000	8632.000000	1700.000000	1699.000000	1702.000000	107.000000	729.000000	711.000000	730.000000	27.000000	124.000000	1675.000000	751.000000	740.000000	3981.000000	47.000000	9548.000000	222.000000	3969.000000	673.000000	668.000000	676.000000	146.000000	9457.000000	5806.000000	671.000000	662.000000	87.000000	7407.000000	563.000000	12.000000	1507.000000	2442.000000	432.000000	410.000000	406.000000	4.000000	398.000000	127.000000	2824.000000	273.000000	1404.000000	48.000000	3167.000000	3170.000000	3166.000000	2839.000000	4806.000000
429.000000	422.000000	428.000000	416.000000	5411.000000	411.000000	424.000000	445.000000	1323.000000	446.000000	2413.000000	4635.000000	447.000000
8611.000000	8761.000000	2815.000000	8759.000000	1706.000000	2842.000000	3984.000000	1701.000000	750.000000	751.000000	740.000000	3981.000000	47.000000	9548.000000	222.000000	3969.000000	3805.000000	2791.000000	2590.000000	104.000000
6595.000000	3543.000000	2754.000000	570.000000	4326.000000	573.000000	3808.000000	4250.000000	4251.000000
305.000000	8932.000000	1713.000000	301.000000	3413.000000	306.000000	9573.000000	3414.000000	3402.000000	2776.000000	5294.000000	8237.000000
6595.000000	3543.000000	2754.000000	2752.000000	3028.000000	566.000000	564.000000	565.000000
1685.000000	1689.000000	1687.000000	5806.000000	671.000000	1684.000000	2585.000000	663.000000	664.000000	2586.000000	7411.000000	7408.000000	7410.000000	598.000000	600.000000	592.000000	596.000000	7409.000000	246.000000	8320.000000
721.000000	713.000000	717.000000
3122.000000	3121.000000	8588.000000	3480.000000	3126.000000	9086.000000	9077.000000	8393.000000	9102.000000	3144.000000	3143.000000	351.000000	8631.000000
448.000000	3947.000000	434.000000	436.000000	438.000000	430.000000	431.000000	410.000000	413.000000	5411.000000
8932.000000	1713.000000	301.000000	3413.000000	5282.000000	3416.000000	8535.000000	825.000000	823.000000
1084.000000	1082.000000	7426.000000	1085.000000	2690.000000	950.000000	8534.000000	8537.000000	8958.000000	8548.000000	8547.000000	4516.000000	824.000000	9900.000000	3425.000000	5.000000	662.000000	87.000000	7407.000000	563.000000	12.000000	1507.000000	2442.000000	432.000000	410.000000	406.000000	409.000000	407.000000	1591.000000	408.000000	4.000000	398.000000	127.000000	2824.000000	273.000000	274.000000	1412.000000	5197.000000	3186.000000	3522.000000	3521.000000	3175.000000	5055.000000
431.000000	410.000000	406.000000	409.000000	407.000000	1591.000000	408.000000	4.000000	401.000000	1415.000000	4699.000000	3278.000000	3279.000000	36.000000	1384.000000	3286.000000	5385.000000
5547.000000	5534.000000	181.000000	5546.000000	8101.000000	183.000000	8104.000000	1897.000000	2846.000000	70.000000	6237.000000	182.000000	5900.000000	5927.000000	3251.000000
951.000000	1593.000000	5413.000000	4703.000000
5409.000000	5383.000000	2814.000000	5391.000000	1383.000000	5362.000000	3340.000000	4613.000000	1422.000000	1385.000000	4573.000000	2853.000000	2921.000000	2871.000000	4689.000000	165.000000	2858.000000	35.000000	3333.000000	3334.000000	4801.000000	4802.000000
2339.000000	7911.000000	2353.000000	2356.000000	7922.000000	7919.000000	6811.000000	8789.000000	4565.000000	4562.000000	4566.000000	3597.000000	1391.000000	6742.000000	43.000000	1558.000000	694.000000	687.000000	4334.000000	4355.000000	4351.000000	4336.000000	4341.000000	4352.000000	4366.000000	4335.000000	732.000000	733.000000	652.000000	8685.000000	9681.000000	32.000000	635.000000	1682.000000	724.000000	720.000000	1671.000000	8599.000000	27.000000	729.000000	8608.000000	8604.000000	8633.000000	8637.000000	745.000000	747.000000	8392.000000	9260.000000	9251.000000	7404.000000
6551.000000	6554.000000	6547.000000	6558.000000	6552.000000	6555.000000	6546.000000	6553.000000	6549.000000	6556.000000	6545.000000	356.000000	4537.000000	591.000000	586.000000	352.000000	3026.000000
2105.000000	5066.000000	2675.000000	5091.000000	5087.000000	4795.000000	2841.000000	4788.000000	195.000000	8788.000000	2857.000000	250.000000	2533.000000	3303.000000	3304.000000	3308.000000	3312.000000	3310.000000	3309.000000	3305.000000	170.000000
7411.000000	7408.000000	7410.000000	598.000000	115.000000	8336.000000	578.000000	569.000000	2737.000000	8192.000000
2775.000000	8238.000000	8239.000000	8243.000000	8241.000000	3405.000000	8236.000000	3404.000000	5292.000000	8263.000000	3407.000000	9564.000000	9240.000000	9250.000000
4337.000000	4476.000000	4478.000000	6524.000000	734.000000	735.000000	614.000000	615.000000	609.000000	38.000000	6294.000000	8175.000000	1529.000000	9699.000000	9698.000000	9701.000000	6532.000000	6529.000000	1569.000000	426.000000	422.000000	428.000000	416.000000	5411.000000
1061.000000	7434.000000	9515.000000	8294.000000	8427.000000	8430.000000	1082.000000	7426.000000	1085.000000	2690.000000	950.000000	8534.000000	8537.000000	8958.000000	8548.000000	8547.000000	4516.000000
8615.000000	8624.000000	3479.000000	773.000000	774.000000
3913.000000	3947.000000	434.000000	436.000000	438.000000	435.000000	2443.000000	2450.000000	468.000000	485.000000	7405.000000	1728.000000	631.000000	625.000000	624.000000	1727.000000	623.000000	3360.000000	1726.000000	5393.000000	486.000000	5853.000000	3040.000000	516.000000	523.000000	8165.000000	8163.000000	5844.000000	3029.000000	3030.000000	3096.000000	3095.000000	5841.000000
3431.000000	8268.000000	3425.000000	5.000000	662.000000	663.000000	9276.000000	677.000000	144.000000
2471.000000	8177.000000	526.000000
3069.000000	2435.000000	353.000000	2437.000000	2444.000000	2447.000000	2451.000000	2453.000000	2454.000000	475.000000	485.000000	7405.000000	555.000000	560.000000	249.000000	7413.000000	661.000000	674.000000	675.000000	147.000000	8441.000000	8439.000000	678.000000	3970.000000
319.000000	325.000000	9574.000000	5285.000000	3414.000000	3402.000000	8554.000000	8561.000000	5813.000000	5814.000000	5283.000000	9572.000000	8554.000000	5285.000000	3414.000000	3113.000000	3115.000000	296.000000	289.000000	7371.000000	929.000000	930.000000	783.000000	9035.000000	785.000000	769.000000	771.000000	1330.000000	9258.000000	753.000000	9093.000000	8390.000000
951.000000	1593.000000	419.000000	459.000000	462.000000	5392.000000	2476.000000	460.000000	2478.000000	2479.000000	497.000000	495.000000	6540.000000	9697.000000	6537.000000	6527.000000	513.000000	492.000000	538.000000	541.000000	8161.000000	109.000000	8160.000000	531.000000	6611.000000	6605.000000	584.000000	582.000000	3397.000000	1659.000000	9458.000000	99.000000	149.000000	3975.000000	10062.000000	83.000000	3976.000000	99.000000	2645.000000	2646.000000	256.000000	1657.000000	3979.000000	1666.000000	1667.000000	1665.000000	738.000000	739.000000	2589.000000
9250.000000	8300.000000	8235.000000	9564.000000	308.000000	3398.000000	9873.000000	7173.000000
486.000000	5853.000000	3040.000000	488.000000	5850.000000	482.000000	1377.000000	1506.000000	476.000000	473.000000	2457.000000	2442.000000	432.000000	410.000000	406.000000	409.000000	407.000000	1591.000000	408.000000	4.000000	401.000000	400.000000	405.000000	9485.000000	1424.000000	1425.000000	127.000000	2824.000000	1469.000000	4711.000000	4701.000000	4712.000000	4716.000000	4727.000000	4720.000000	4719.000000	4718.000000	4722.000000	4724.000000	4723.000000	164.000000
4579.000000	164.000000	4721.000000	5180.000000	3298.000000	165.000000	2858.000000	35.000000	3333.000000	3334.000000	4801.000000	2556.000000	2554.000000	4799.000000
1189.000000	8348.000000	626.000000	2583.000000	1328.000000	2753.000000	2748.000000	9459.000000	9458.000000	99.000000
385.000000	589.000000	4417.000000	4421.000000	604.000000	6545.000000	2397.000000	630.000000	2395.000000
8340.000000	627.000000	1188.000000	8344.000000	2751.000000	3394.000000	8325.000000	6595.000000	3543.000000	2754.000000	2752.000000	3028.000000	566.000000	564.000000	565.000000	567.000000	566.000000	564.000000
569.000000	4326.000000	573.000000	3808.000000	572.000000	9686.000000	632.000000	640.000000	639.000000	9685.000000	9680.000000	1682.000000	724.000000	716.000000	789.000000	791.000000	792.000000	800.000000	3460.000000	814.000000	3461.000000	3465.000000	816.000000	818.000000	3454.000000	3455.000000	10048.000000
2748.000000	8344.000000	2751.000000	3394.000000	8325.000000	8327.000000	578.000000	569.000000	4326.000000	573.000000	3808.000000	572.000000
2393.000000	5398.000000	2497.000000	3810.000000	4527.000000	2396.000000	2397.000000	630.000000	2698.000000	2695.000000	607.000000	1186.000000	602.000000	477.000000	1723.000000	480.000000	6557.000000	463.000000	9693.000000	469.000000	470.000000	474.000000	473.000000	2457.000000	2442.000000	432.000000	410.000000	406.000000	4.000000	398.000000	127.000000	2824.000000	1469.000000	4711.000000	4701.000000	4712.000000	4716.000000	4727.000000	4720.000000	3538.000000	4609.000000	4609.000000	4599.000000	4601.000000
1651.000000	1650.000000	1642.000000	5442.000000	1638.000000	1651.000000	1650.000000	1642.000000	4894.000000	4891.000000	4897.000000	4914.000000	4893.000000	4895.000000	4892.000000	4981.000000	4890.000000	4896.000000	4899.000000	5197.000000	3186.000000	3522.000000	3179.000000	2533.000000	3159.000000	4800.000000	3333.000000
3999.000000	4000.000000	3997.000000	4002.000000	3998.000000	4000.000000	3997.000000
2638.000000	2641.000000	8705.000000	644.000000	4494.000000	4493.000000	9678.000000	634.000000	32.000000	635.000000	1682.000000	724.000000	720.000000	1671.000000	125.000000	8850.000000	126.000000	1676.000000	8874.000000	1675.000000	751.000000	740.000000	3981.000000	752.000000	55.000000
8660.000000	8354.000000	9679.000000	637.000000	634.000000	638.000000	653.000000	8216.000000	4353.000000	2633.000000	727.000000	621.000000	571.000000	371.000000	379.000000	8196.000000	8194.000000
3808.000000	572.000000	9686.000000	632.000000	640.000000	639.000000	9685.000000	9680.000000	1682.000000	724.000000	720.000000	1671.000000	8599.000000	27.000000	729.000000	8608.000000	8604.000000	8633.000000	8637.000000	745.000000	747.000000	748.000000	8630.000000	8594.000000	3140.000000	8622.000000	8630.000000	8594.000000	8643.000000	9096.000000	8642.000000
5283.000000	5814.000000	317.000000	8562.000000	8555.000000
3408.000000	9748.000000	9224.000000	9221.000000	9212.000000	328.000000
1053.000000	8814.000000	8815.000000	8816.000000	3720.000000
222.000000	9506.000000	1697.000000	1693.000000	741.000000	750.000000	1699.000000	1702.000000	107.000000	8608.000000	8604.000000	8601.000000	8633.000000	8637.000000	745.000000	747.000000	748.000000	8630.000000	8594.000000
82.000000	583.000000	580.000000	8329.000000	599.000000	592.000000	594.000000	1088.000000	2528.000000
3339.000000	5387.000000	5363.000000	5384.000000	5375.000000	2812.000000	4621.000000	5378.000000	3284.000000	3282.000000	5381.000000	1593.000000	5413.000000	6414.000000	417.000000	420.000000	6415.000000	421.000000	2433.000000	2428.000000	2424.000000
3264.000000	5926.000000	5927.000000	3251.000000	231.000000	3243.000000
3726.000000	8842.000000	10004.000000	10005.000000	3850.000000	3834.000000	10006.000000	3831.000000	5263.000000	5257.000000	5266.000000	5261.000000	5264.000000	3835.000000	3832.000000
624.000000	1727.000000	623.000000	3360.000000	1726.000000	5393.000000	5396.000000	1511.000000	3036.000000	3032.000000	8463.000000	463.000000	6548.000000	9633.000000
3022.000000	8331.000000	3396.000000	605.000000	2751.000000	1659.000000	9462.000000	9461.000000	9459.000000	9458.000000	99.000000	2645.000000	100.000000	2643.000000	2580.000000	223.000000	3965.000000
591.000000	560.000000	601.000000	594.000000	1088.000000	2528.000000	2515.000000
9106.000000	9107.000000	9259.000000	334.000000	9262.000000	3478.000000	773.000000	774.000000	780.000000	775.000000	3117.000000	3118.000000	3124.000000	1743.000000	817.000000	818.000000	3454.000000	3455.000000	10048.000000	822.000000	9151.000000	9181.000000	2990.000000	8817.000000	931.000000	8833.000000	10000.000000	9428.000000	9430.000000	9431.000000	9432.000000	3819.000000
8860.000000	9452.000000	756.000000	738.000000	739.000000	755.000000	1679.000000	1681.000000	8860.000000	9452.000000	756.000000	738.000000	739.000000	2589.000000	2582.000000	740.000000	3981.000000	752.000000	55.000000	2591.000000	2595.000000	2593.000000	108.000000
2705.000000	2710.000000	2720.000000	2731.000000	2727.000000	2728.000000	2729.000000	2730.000000	4442.000000	6549.000000	6556.000000	6545.000000	356.000000	4537.000000	591.000000	586.000000	352.000000	3026.000000
663.000000	9276.000000	677.000000	144.000000	9512.000000	667.000000	9551.000000	2794.000000	1690.000000	9549.000000	668.000000	669.000000	672.000000	9506.000000	1697.000000	1693.000000	741.000000	750.000000	751.000000	740.000000	3981.000000	752.000000
666.000000	8407.000000	658.000000	677.000000	144.000000	9512.000000	667.000000	148.000000
1747.000000	291.000000	8755.000000	8571.000000	3687.000000	3686.000000	9215.000000	9233.000000	3408.000000	9748.000000
8993.000000	8991.000000	8971.000000	8992.000000	938.000000	8531.000000	939.000000	4516.000000	824.000000	9900.000000	3425.000000	5.000000	662.000000	87.000000	7407.000000	563.000000	598.000000	600.000000	590.000000	385.000000	589.000000	4417.000000	4421.000000	604.000000	4426.000000	4430.000000	4413.000000	559.000000	355.000000
8618.000000	8613.000000	730.000000	27.000000	124.000000	1675.000000	751.000000	740.000000	741.000000	1692.000000	1694.000000	7170.000000	1696.000000
5854.000000	586.000000	352.000000	3026.000000	2755.000000	2754.000000	2752.000000	576.000000	2755.000000	2754.000000	2752.000000	3028.000000	566.000000	564.000000
3325.000000	4725.000000	2350.000000	2923.000000	4560.000000	3598.000000	3597.000000	1391.000000	6742.000000	43.000000	1558.000000	694.000000	687.000000	4334.000000	647.000000	8383.000000	764.000000	8387.000000
5806.000000	671.000000	662.000000	663.000000	664.000000	87.000000	7407.000000	563.000000	12.000000	1507.000000	2442.000000	432.000000	433.000000	6452.000000	242.000000	458.000000	456.000000	461.000000	1570.000000	1592.000000	1578.000000	1585.000000	2376.000000	2385.000000	2385.000000
3978.000000	3809.000000	10062.000000	83.000000	3976.000000	3968.000000	695.000000	9458.000000	1329.000000	9279.000000	3054.000000	2753.000000	2748.000000	8344.000000	1188.000000	627.000000	626.000000
768.000000	8563.000000	8557.000000	8552.000000	302.000000	318.000000	9608.000000	3425.000000	5.000000	662.000000	87.000000	7407.000000	563.000000	598.000000	600.000000	590.000000	385.000000	7406.000000	557.000000	483.000000	1377.000000	1506.000000	476.000000	473.000000	472.000000	1521.000000	1525.000000	6548.000000	6557.000000	8459.000000	6550.000000	6551.000000	8467.000000
632.000000	640.000000	754.000000	3978.000000	3809.000000	10062.000000	83.000000
542.000000	8172.000000	540.000000	541.000000	8161.000000	109.000000	8160.000000	531.000000	6611.000000	3397.000000	1659.000000	9458.000000	1329.000000	9513.000000	2577.000000	667.000000	148.000000	2579.000000	1668.000000	2643.000000	2580.000000	223.000000	3965.000000	2584.000000	224.000000	220.000000	221.000000	2786.000000	3804.000000	3804.000000	108.000000
7963.000000	4972.000000	4974.000000	4971.000000	9449.000000	9463.000000	2831.000000	217.000000	3595.000000	1339.000000	6931.000000	219.000000	4712.000000
4337.000000	4476.000000	4478.000000	6524.000000	734.000000	735.000000	266.000000	2632.000000	267.000000	9734.000000	9735.000000	9722.000000	9723.000000	9724.000000	9726.000000
8670.000000	716.000000	789.000000	791.000000	792.000000	800.000000	796.000000	797.000000	8879.000000	9097.000000	8878.000000
951.000000	1593.000000	419.000000	459.000000	462.000000	5392.000000	2476.000000	460.000000	2478.000000	2479.000000	497.000000	495.000000	6540.000000	2480.000000
3118.000000	3124.000000	1743.000000	817.000000	818.000000	3454.000000	3455.000000	10048.000000
768.000000	8563.000000	8557.000000	8552.000000	302.000000	318.000000	9608.000000	3425.000000	5.000000	662.000000	87.000000	7407.000000	563.000000	12.000000	590.000000	385.000000	7406.000000	389.000000	388.000000
7374.000000	9062.000000	3116.000000	3114.000000	293.000000	9571.000000	2776.000000	5294.000000	8237.000000	8302.000000	8301.000000	9555.000000	298.000000	9249.000000	5778.000000	5782.000000	9508.000000	698.000000	156.000000	1695.000000	7171.000000	7169.000000	3971.000000	672.000000	673.000000	3805.000000	2791.000000	2590.000000	104.000000	3967.000000	148.000000	2579.000000	1668.000000	2644.000000	9689.000000	568.000000	9690.000000	529.000000	8162.000000	545.000000	490.000000	120.000000	1529.000000	9699.000000	9698.000000	9701.000000	6532.000000	6529.000000	457.000000	456.000000
2775.000000	8238.000000	4496.000000	3350.000000	3351.000000	9608.000000	318.000000	302.000000	8556.000000	320.000000	323.000000	303.000000	8543.000000	8535.000000	8530.000000	304.000000	3416.000000
742.000000	746.000000	9105.000000	155.000000	1706.000000	2842.000000	3984.000000	1701.000000
7355.000000	5055.000000	3521.000000	3179.000000	2856.000000	136.000000	3547.000000	3548.000000	3549.000000
7310.000000	7311.000000	5187.000000	7309.000000	5192.000000	1990.000000	6943.000000	6944.000000	2831.000000	217.000000	1434.000000	2832.000000	1412.000000	1406.000000	2833.000000	5491.000000	5489.000000	48.000000	1343.000000	3578.000000
9563.000000	8236.000000	3404.000000	9564.000000	308.000000	3398.000000	9873.000000	7173.000000	7175.000000	3417.000000
222.000000	3969.000000	673.000000	668.000000	669.000000
2821.000000	1873.000000	1360.000000	4849.000000	2852.000000	1369.000000	1466.000000	1469.000000	4711.000000	4701.000000	4712.000000	4716.000000	4727.000000	1420.000000	151.000000	4716.000000	4727.000000	4720.000000	4719.000000	4718.000000	4722.000000	4724.000000
8392.000000	9260.000000	9251.000000	7404.000000	3478.000000	8621.000000	8615.000000	9081.000000	9090.000000	9087.000000
8340.000000	627.000000	1188.000000	1658.000000	2748.000000	9459.000000	9458.000000
4186.000000	1437.000000	6269.000000	2997.000000
6966.000000	1492.000000	4698.000000	1485.000000	7001.000000	1504.000000	1498.000000	152.000000	7010.000000	150.000000	10046.000000	4142.000000	4143.000000	1403.000000	399.000000	443.000000	450.000000	466.000000	2450.000000	2451.000000	2453.000000	2454.000000	475.000000	485.000000	7405.000000	555.000000	560.000000	601.000000	594.000000	1088.000000
8636.000000	748.000000	744.000000	8605.000000	8606.000000	8628.000000	711.000000	730.000000	27.000000	124.000000	1675.000000	751.000000	740.000000	3981.000000	47.000000	9548.000000	222.000000	3969.000000	673.000000	668.000000	669.000000	672.000000	9506.000000	9548.000000	222.000000	3969.000000	673.000000	668.000000	676.000000	146.000000	147.000000	8441.000000	8439.000000	678.000000	3970.000000	9550.000000	3982.000000	5807.000000	3973.000000	8439.000000	678.000000	3970.000000	669.000000	672.000000	673.000000	3805.000000	2786.000000	3804.000000
8311.000000	8323.000000	8308.000000	8304.000000	8315.000000	587.000000	597.000000	115.000000	8335.000000	8326.000000	8330.000000	8331.000000	3396.000000	605.000000	2751.000000
469.000000	470.000000	474.000000	473.000000	2457.000000	2442.000000	432.000000	433.000000
9238.000000	1720.000000	2597.000000	3803.000000	702.000000	701.000000	5.000000	662.000000	663.000000	664.000000	87.000000	2586.000000	7411.000000	7408.000000	7410.000000	598.000000	600.000000	590.000000	385.000000	7406.000000	557.000000	483.000000	1377.000000	1506.000000	476.000000	473.000000	2457.000000	2442.000000	432.000000	410.000000	406.000000
2775.000000	8238.000000	4496.000000	3350.000000	3351.000000	9608.000000	318.000000	302.000000	8552.000000	8557.000000	8558.000000	4514.000000	4513.000000	8564.000000	4514.000000	4515.000000	937.000000	940.000000	947.000000	943.000000	941.000000	8979.000000	8986.000000
8851.000000	8853.000000	1674.000000	8873.000000	8849.000000	1676.000000	8874.000000	1675.000000	751.000000	740.000000	741.000000	1692.000000	742.000000	332.000000	5785.000000	9507.000000	156.000000	157.000000	697.000000	5287.000000	5809.000000	5777.000000
701.000000	5.000000	670.000000	5806.000000	671.000000	662.000000	663.000000	664.000000	87.000000	7407.000000	7408.000000	7410.000000	598.000000	600.000000	592.000000	594.000000	595.000000
2644.000000	99.000000	149.000000	3975.000000	9770.000000	1655.000000	737.000000	718.000000	714.000000	715.000000	726.000000	719.000000	1671.000000	8599.000000	27.000000	729.000000	711.000000
3012.000000	282.000000	8924.000000	8923.000000	84.000000	85.000000	3267.000000	6193.000000	3275.000000	6200.000000	6204.000000	5896.000000	5901.000000	30.000000	5944.000000	31.000000	5632.000000	2848.000000	8093.000000	5565.000000	9769.000000	5548.000000	5552.000000	7470.000000	7488.000000	5544.000000	7534.000000	7487.000000	7464.000000	7486.000000
4677.000000	3386.000000	3082.000000	3084.000000	3085.000000	9597.000000	603.000000	1185.000000	3364.000000	382.000000	383.000000	2697.000000	2698.000000	1725.000000	2705.000000	2710.000000	2720.000000	2731.000000	2732.000000	3354.000000	2733.000000	2735.000000	2733.000000	3354.000000	2732.000000	2731.000000	3353.000000	2736.000000	6546.000000	6553.000000	6549.000000	6556.000000	6545.000000	356.000000	4537.000000	591.000000	586.000000	352.000000	3026.000000	2755.000000	3021.000000	3022.000000	8333.000000	6595.000000	6598.000000	3544.000000	6598.000000	6595.000000	3543.000000	2754.000000
701.000000	5.000000	662.000000	87.000000	7407.000000	563.000000	598.000000	600.000000	590.000000	385.000000	589.000000	4417.000000	4421.000000	604.000000	6545.000000	2397.000000	630.000000	2395.000000	2501.000000	2499.000000	2494.000000	5405.000000	1184.000000	1096.000000	1108.000000	1126.000000	1145.000000	1144.000000
9508.000000	698.000000	156.000000	157.000000	697.000000	5287.000000	9552.000000	9243.000000	5289.000000	8300.000000	8235.000000
4493.000000	9678.000000	634.000000	32.000000	635.000000	1682.000000	724.000000	720.000000	1671.000000	8599.000000	27.000000	729.000000	711.000000	8600.000000	3135.000000	8618.000000	8600.000000	8603.000000
9509.000000	9510.000000	3803.000000	702.000000	701.000000	5.000000	662.000000	663.000000
699.000000	332.000000	5785.000000	9507.000000	1695.000000	7171.000000	7169.000000	3971.000000	672.000000	673.000000	3805.000000	2791.000000	2590.000000	104.000000	3967.000000	148.000000	2579.000000	2577.000000	667.000000
6473.000000	121.000000	9715.000000	9712.000000	9703.000000	9702.000000
3425.000000	3427.000000	2597.000000	3803.000000	702.000000	703.000000	9401.000000	709.000000	9565.000000	9558.000000	5811.000000	5812.000000	9247.000000	9252.000000	9238.000000	1720.000000	2597.000000	9511.000000	697.000000	698.000000	156.000000
8262.000000	8251.000000	2545.000000	8264.000000
833.000000	6311.000000	5183.000000	6310.000000	10039.000000	1572.000000	1573.000000	9844.000000	841.000000	2648.000000	6419.000000	1451.000000	1480.000000	7198.000000	1438.000000
8323.000000	8319.000000	8318.000000	8324.000000	8315.000000	587.000000	597.000000	600.000000	590.000000	586.000000	5854.000000	589.000000	4417.000000	4421.000000	604.000000	6545.000000	2397.000000	630.000000	2395.000000	2501.000000	2499.000000
1190.000000	1194.000000	951.000000	9865.000000	5380.000000	5376.000000	3283.000000
9422.000000	7.000000	3408.000000	3413.000000	306.000000	9573.000000	3113.000000	293.000000	9571.000000	3402.000000	8554.000000	8561.000000	8562.000000	8555.000000	2362.000000	9857.000000	2388.000000
8865.000000	718.000000	717.000000	8677.000000	9684.000000	639.000000	633.000000	632.000000	3806.000000	82.000000	583.000000	580.000000	8329.000000	599.000000	592.000000	594.000000	1088.000000	2528.000000
1463.000000	7254.000000	7200.000000	1478.000000	1440.000000	1482.000000	4213.000000	176.000000	1558.000000	2399.000000	1575.000000	1574.000000	1565.000000	1532.000000	1537.000000	1542.000000	454.000000	455.000000	10030.000000	10029.000000	2423.000000	2422.000000	2420.000000	2425.000000	2426.000000	2429.000000	462.000000	5392.000000	2476.000000	460.000000
8243.000000	3347.000000	9563.000000	8236.000000	3404.000000	5292.000000	316.000000	8242.000000	8265.000000	310.000000	8264.000000
8499.000000	2276.000000	2066.000000	8053.000000	8048.000000	8064.000000	5736.000000	5755.000000	5748.000000	5737.000000	5313.000000	29.000000	46.000000	44.000000	41.000000	5205.000000	1429.000000	1431.000000
1658.000000	2748.000000	9459.000000	9458.000000
7473.000000	5547.000000	5534.000000	181.000000	5546.000000	8101.000000	183.000000	8104.000000	1897.000000	2846.000000	70.000000	6237.000000
9079.000000	9093.000000	9251.000000	9248.000000	9241.000000	9242.000000	9244.000000	9237.000000	9236.000000	9246.000000	9253.000000	9554.000000	5778.000000	5782.000000	9508.000000	698.000000	156.000000	157.000000	3803.000000	702.000000	701.000000	5.000000	662.000000	87.000000	7407.000000	563.000000	12.000000	1507.000000	1506.000000	476.000000	473.000000	2457.000000	2458.000000	2456.000000	2449.000000	2445.000000	432.000000	433.000000	2414.000000	9935.000000	9934.000000	9933.000000	9932.000000	2423.000000
4697.000000	4698.000000	4705.000000	4706.000000	4887.000000	4704.000000	4727.000000	1420.000000	151.000000	219.000000	1435.000000	5882.000000	1337.000000	4707.000000	4710.000000	2822.000000	4757.000000	2220.000000	5191.000000	2235.000000	7327.000000	2083.000000
304.000000	3416.000000	321.000000	303.000000	323.000000	320.000000	8556.000000	302.000000	318.000000	9608.000000	3351.000000	2389.000000	2774.000000	3352.000000	3348.000000
3913.000000	3947.000000	434.000000	436.000000	438.000000	430.000000	431.000000	410.000000	406.000000	4.000000	398.000000	1424.000000	1425.000000	6998.000000	1491.000000	1503.000000	1486.000000	7011.000000	1505.000000	5414.000000	130.000000	4884.000000	4572.000000	1441.000000	4605.000000	3537.000000	1464.000000	3539.000000
242.000000	2476.000000	460.000000	2478.000000	2479.000000	497.000000	495.000000	6540.000000	9697.000000	6537.000000
8287.000000	8276.000000
440.000000	410.000000	413.000000	425.000000	423.000000	428.000000	9861.000000
9742.000000	5043.000000	8087.000000	5040.000000	8082.000000	4775.000000	4777.000000	4774.000000	4891.000000	4770.000000	4776.000000	4768.000000	4773.000000	1357.000000	4759.000000	4760.000000	213.000000	1357.000000	4759.000000	4760.000000	4935.000000	7348.000000	7969.000000	7954.000000	7962.000000	4942.000000	4937.000000	4943.000000
5384.000000	5375.000000	2812.000000	4621.000000	5378.000000	3285.000000	1593.000000	419.000000	459.000000	462.000000	5392.000000	2476.000000	460.000000	2478.000000	2477.000000	2472.000000
9035.000000	785.000000	769.000000	771.000000	8257.000000	8270.000000	316.000000	8242.000000	8265.000000	310.000000	8252.000000	311.000000	9246.000000	9253.000000	9554.000000	9249.000000	9243.000000	5289.000000	8300.000000	8235.000000	9564.000000	308.000000	3398.000000	9875.000000	3426.000000	8268.000000	3425.000000	5.000000	662.000000	87.000000	7407.000000	563.000000	12.000000	590.000000
222.000000	3969.000000	673.000000	668.000000	676.000000	146.000000	9457.000000	5806.000000	671.000000	1684.000000	2585.000000	663.000000
565.000000	567.000000	566.000000	3099.000000	530.000000	3018.000000	8200.000000	6605.000000	584.000000	582.000000	4308.000000	4274.000000	3807.000000	9687.000000	640.000000	639.000000	9685.000000	9680.000000	1682.000000	724.000000	716.000000	762.000000	3711.000000	3713.000000	3710.000000	3716.000000	3715.000000
8243.000000	8241.000000	3405.000000	8236.000000	3404.000000	5292.000000	316.000000	8273.000000	8249.000000	8250.000000	776.000000	770.000000	771.000000	1330.000000	9258.000000	753.000000	9093.000000	8390.000000	8636.000000	8630.000000	8594.000000	3140.000000	3139.000000	3138.000000	8649.000000
9554.000000	5778.000000	5782.000000	9508.000000	698.000000	156.000000	1695.000000	7171.000000	7169.000000	3971.000000	672.000000	673.000000	668.000000	676.000000	146.000000	9457.000000	5806.000000	671.000000	662.000000	663.000000	9276.000000	677.000000	144.000000	2578.000000	2576.000000	3056.000000	3055.000000
2285.000000	3986.000000	3989.000000	5313.000000	29.000000	46.000000	44.000000	41.000000	2684.000000	2685.000000	5214.000000	5208.000000	93.000000	197.000000	2855.000000	94.000000	3520.000000	2044.000000	4728.000000	95.000000	34.000000	97.000000	5277.000000	98.000000	1340.000000	6946.000000	6939.000000	1990.000000
3054.000000	9279.000000	1329.000000	9513.000000	2577.000000	667.000000	9551.000000	2794.000000	2791.000000	2786.000000	3804.000000	108.000000	2793.000000	1674.000000	8853.000000	8851.000000
2397.000000	630.000000	2395.000000	2396.000000
9513.000000	9274.000000	2578.000000	2576.000000	677.000000	144.000000	9512.000000	667.000000	148.000000	223.000000	33.000000	739.000000	755.000000	756.000000	738.000000	739.000000	755.000000	1679.000000	1679.000000	1681.000000	8860.000000	9452.000000	756.000000	738.000000	739.000000	755.000000
5319.000000	7814.000000	5318.000000	2146.000000	7822.000000	1770.000000	61.000000	5306.000000	1792.000000	5091.000000	3511.000000	5076.000000	3171.000000	3176.000000	5082.000000	5051.000000	11.000000	4950.000000	7050.000000	2537.000000	2535.000000	4804.000000	4815.000000	4748.000000
321.000000	303.000000	327.000000	326.000000	325.000000	9574.000000	5285.000000	3414.000000	3113.000000	293.000000	9571.000000	2776.000000	5294.000000	3102.000000	3104.000000	8260.000000	8259.000000	316.000000	8242.000000	8265.000000	310.000000	8264.000000	2545.000000	2843.000000	9108.000000	9109.000000	8258.000000	2843.000000	300.000000	3116.000000	3115.000000	294.000000	287.000000	286.000000	285.000000	290.000000	313.000000	3686.000000	8575.000000	9234.000000	9226.000000	9422.000000	7.000000	9229.000000	8575.000000	3687.000000	3686.000000	9215.000000	9233.000000	3408.000000
8193.000000	8199.000000	533.000000	534.000000	4273.000000	8191.000000	535.000000	532.000000	622.000000	617.000000	10034.000000	613.000000	615.000000	6506.000000	6526.000000	6508.000000	616.000000	174.000000
10049.000000	811.000000	815.000000	810.000000	3462.000000	794.000000	795.000000	802.000000
5488.000000	193.000000	3160.000000	196.000000	2840.000000	3509.000000	4790.000000	5090.000000	3511.000000
3879.000000	3842.000000	10007.000000	3844.000000
3136.000000	3135.000000	9268.000000	762.000000	763.000000	1355.000000	641.000000	642.000000	643.000000	4333.000000	4329.000000	691.000000	692.000000	2379.000000	6328.000000	2369.000000	6428.000000	6821.000000
768.000000	8563.000000	8557.000000	8552.000000	302.000000	318.000000	9608.000000	3425.000000	5.000000	662.000000	87.000000	7407.000000	563.000000	598.000000	115.000000	8336.000000	578.000000	579.000000	4308.000000	4274.000000	3807.000000	9687.000000	640.000000	639.000000	9685.000000	9680.000000	635.000000	637.000000	9677.000000	646.000000	642.000000	643.000000	4328.000000	262.000000
2767.000000	5291.000000	2776.000000	5290.000000	5291.000000	2776.000000	5294.000000	8237.000000	8302.000000	8301.000000	9555.000000	298.000000	9249.000000
4716.000000	4727.000000	4720.000000	4719.000000	4718.000000	4722.000000	4724.000000
7171.000000	7169.000000	3971.000000	672.000000	673.000000	3805.000000	2791.000000	2590.000000	104.000000	3967.000000	148.000000	2579.000000	1668.000000	2644.000000	9689.000000	568.000000	9690.000000	529.000000	8162.000000	545.000000	490.000000	120.000000
1721.000000	8467.000000	6551.000000	6554.000000	6547.000000	6558.000000	6552.000000	3360.000000	6552.000000	6555.000000	6546.000000	6553.000000	6549.000000	559.000000	4428.000000	4422.000000	4415.000000
6415.000000	421.000000	2433.000000	462.000000	5392.000000	2476.000000	460.000000	2478.000000	2479.000000	497.000000	495.000000	6540.000000	2480.000000	513.000000	2475.000000	525.000000	526.000000	519.000000	518.000000	517.000000	516.000000
5313.000000	29.000000	46.000000	44.000000	5311.000000	173.000000	1951.000000	1390.000000	2267.000000	5643.000000	2574.000000
8662.000000	8660.000000	8354.000000	9679.000000	637.000000	634.000000	32.000000	9682.000000	8679.000000	8678.000000	9683.000000	633.000000	632.000000	3806.000000	82.000000	583.000000	580.000000	8329.000000	6606.000000	6595.000000	3543.000000	2754.000000	2752.000000	576.000000	577.000000	5857.000000	5854.000000	589.000000	385.000000	589.000000	4417.000000	4421.000000	604.000000	4426.000000	4430.000000	4413.000000	6556.000000	4453.000000	4442.000000	4435.000000	2729.000000	4441.000000	2714.000000	630.000000	2395.000000	2501.000000	2499.000000	2494.000000	5405.000000	2491.000000
4731.000000	2535.000000	4966.000000	4967.000000	5647.000000	2838.000000	5037.000000	10.000000	190.000000	1819.000000	5007.000000	3162.000000	2058.000000	2279.000000	5025.000000	1964.000000	2197.000000	5015.000000	2171.000000
2547.000000	2614.000000	5769.000000	5770.000000	1374.000000	2683.000000	2685.000000	5205.000000	2340.000000	42.000000	2923.000000	4560.000000	3598.000000	132.000000	2877.000000	6806.000000	2349.000000	2876.000000	8789.000000
7751.000000	7750.000000	66.000000	65.000000	64.000000
3113.000000	3115.000000	296.000000	289.000000	7371.000000	929.000000	930.000000	783.000000	9035.000000	785.000000	769.000000	771.000000	8257.000000	8270.000000	316.000000	8242.000000	8263.000000	3407.000000	9564.000000	308.000000	3398.000000	9873.000000
8320.000000	4535.000000	4520.000000	4536.000000	4538.000000	4527.000000	2396.000000	2397.000000	630.000000	2698.000000	2695.000000	607.000000	1186.000000	602.000000	477.000000	478.000000	451.000000	452.000000	3073.000000	354.000000
3040.000000	488.000000	5850.000000	482.000000	481.000000	7405.000000	555.000000	560.000000	601.000000	596.000000	7409.000000	7414.000000	7413.000000	661.000000	655.000000	656.000000	677.000000	144.000000	9512.000000	667.000000	148.000000	223.000000	33.000000
3482.000000	3126.000000	8644.000000	8615.000000	8624.000000	3479.000000	773.000000	8257.000000	8270.000000	316.000000	8242.000000	8263.000000	3407.000000	9564.000000	308.000000	3398.000000	9873.000000	7173.000000	7174.000000	7178.000000	7176.000000	7175.000000	3417.000000
1347.000000	1346.000000	6656.000000	1637.000000	6637.000000	6641.000000	1650.000000	1643.000000	1257.000000	1259.000000	4894.000000	4891.000000	4897.000000	4914.000000	4893.000000	4895.000000	4892.000000	4909.000000	7963.000000	4972.000000	4974.000000	4971.000000	4973.000000	5420.000000	4977.000000	5190.000000	5188.000000	4890.000000	4896.000000	4899.000000	5197.000000	3186.000000	3522.000000	3179.000000	2533.000000	3303.000000	1427.000000	2357.000000	3328.000000
3389.000000	3390.000000	4677.000000	3386.000000
8991.000000	8986.000000	8993.000000	8982.000000	8972.000000	1748.000000	1747.000000	291.000000	8755.000000	8571.000000	3687.000000	3686.000000	9215.000000
1349.000000	1351.000000	2369.000000	6428.000000	6821.000000	9732.000000	8846.000000	9846.000000	1568.000000	1565.000000	1532.000000	453.000000	454.000000	455.000000	10030.000000	10029.000000	10026.000000
686.000000	692.000000	2379.000000	693.000000	2401.000000	841.000000	2648.000000	2647.000000	6755.000000	3596.000000	105.000000	4563.000000	106.000000	1432.000000	1428.000000	3329.000000	19.000000	20.000000	21.000000	22.000000	23.000000	8506.000000	8503.000000	8501.000000	8509.000000	8495.000000
4982.000000	49.000000	96.000000	97.000000	2176.000000	4735.000000	5189.000000	4896.000000	4899.000000	5197.000000	3186.000000	3522.000000	3179.000000	2533.000000	3303.000000	3304.000000	3308.000000	3312.000000	3310.000000	3311.000000
490.000000	120.000000	508.000000	2475.000000	525.000000	8178.000000	465.000000	471.000000	2457.000000	2442.000000	432.000000	410.000000	406.000000	4.000000	398.000000	127.000000	5414.000000	4885.000000	1466.000000	1452.000000	1465.000000	5874.000000
587.000000	597.000000	600.000000	590.000000	385.000000	7406.000000	557.000000	483.000000	1377.000000	1506.000000	476.000000	473.000000	2457.000000	2442.000000	432.000000	410.000000	406.000000	409.000000	407.000000	1591.000000	408.000000	4.000000	398.000000	127.000000	5414.000000	130.000000	4884.000000
3520.000000	2044.000000	1954.000000	4728.000000	95.000000	4732.000000	2833.000000	5491.000000	5489.000000	48.000000
3473.000000	3472.000000	9916.000000	7382.000000	7384.000000	3490.000000	3477.000000
305.000000	8932.000000	1713.000000	301.000000	3413.000000	5282.000000	3416.000000	8535.000000	825.000000	823.000000	7416.000000	320.000000	323.000000	320.000000	8556.000000	302.000000	318.000000	9608.000000	3351.000000	2389.000000	2774.000000
260.000000	2382.000000	4332.000000	2623.000000	692.000000	685.000000	6514.000000	6484.000000	266.000000	2632.000000	267.000000	2627.000000	2622.000000	2624.000000	6512.000000	615.000000	6506.000000
4425.000000	4424.000000	4419.000000	4412.000000	4415.000000	551.000000	5858.000000	552.000000	567.000000	566.000000	564.000000	3095.000000
3119.000000	2809.000000	3043.000000	2810.000000	9907.000000	3042.000000	3467.000000	9911.000000	9909.000000	8571.000000	3687.000000	7372.000000	783.000000	9035.000000	785.000000	769.000000	771.000000	1330.000000	9258.000000	753.000000	9093.000000	8390.000000	8636.000000	748.000000	744.000000	8605.000000	8606.000000	8628.000000	711.000000	730.000000	27.000000	124.000000	1675.000000
262.000000	376.000000	374.000000	378.000000	8701.000000	8702.000000	759.000000	761.000000	370.000000	2631.000000	727.000000	621.000000	571.000000	371.000000	4250.000000	575.000000	2738.000000	574.000000
66.000000	65.000000	64.000000	5636.000000	7842.000000
2775.000000	8238.000000	8239.000000	8243.000000	8241.000000	3405.000000	8236.000000
5159.000000	3327.000000	5173.000000	5169.000000	5160.000000	1468.000000	5175.000000	2532.000000	3555.000000	1459.000000	1433.000000	3535.000000	3540.000000	1450.000000	4618.000000	3533.000000	4704.000000	1446.000000	1461.000000	1449.000000
6788.000000	8993.000000	8991.000000	8986.000000	8989.000000	8739.000000	8580.000000	8723.000000	8715.000000	1738.000000	8296.000000	821.000000	3453.000000	3466.000000	815.000000	810.000000	3462.000000	794.000000	795.000000	9884.000000
779.000000	343.000000	9057.000000	9054.000000	9058.000000	9034.000000	9060.000000	9067.000000	9042.000000	9049.000000	9056.000000	9035.000000	785.000000	769.000000	771.000000	1330.000000	9258.000000	753.000000	9093.000000	8390.000000	8636.000000	748.000000	744.000000	8605.000000	8606.000000	8628.000000	711.000000	730.000000	723.000000	712.000000	636.000000	8354.000000	9679.000000	637.000000	634.000000	638.000000	653.000000	8216.000000	654.000000	4335.000000	736.000000	4337.000000	4476.000000	4478.000000	4471.000000
8241.000000	3405.000000	8236.000000	3404.000000	9564.000000	308.000000	3398.000000	9875.000000	3426.000000	8268.000000	3425.000000	5.000000	662.000000	87.000000	2586.000000	7411.000000	7408.000000	7410.000000	598.000000	600.000000	590.000000	385.000000	7406.000000	557.000000	483.000000	1377.000000	1506.000000	476.000000	473.000000	2457.000000	2442.000000	432.000000	433.000000	6452.000000	242.000000	458.000000
330.000000	8244.000000	299.000000	309.000000	316.000000	8242.000000	8263.000000	3407.000000	9564.000000	308.000000	3398.000000	9873.000000	7173.000000
8502.000000	8500.000000	8497.000000	8496.000000	8505.000000	8498.000000	3244.000000	3239.000000	7749.000000	7652.000000
232.000000	8499.000000	2276.000000	2066.000000
413.000000	425.000000	423.000000	428.000000	9861.000000
6962.000000	1497.000000	6978.000000	140.000000	4706.000000	4887.000000	4704.000000	1446.000000	1461.000000	1442.000000	1458.000000	5871.000000
3120.000000	2810.000000	9907.000000
305.000000	8932.000000	1713.000000	301.000000	3413.000000	5282.000000	5286.000000	5281.000000	1713.000000	301.000000	3413.000000	306.000000	9573.000000	3414.000000	3402.000000	2776.000000	5290.000000	5291.000000	2776.000000	5294.000000	8237.000000	8302.000000	8301.000000	9555.000000	298.000000	9249.000000	5778.000000	5782.000000	9508.000000	698.000000	156.000000	1695.000000	7171.000000	7169.000000	3971.000000	672.000000	673.000000	3805.000000	2791.000000	2590.000000	104.000000
10049.000000	811.000000	815.000000	810.000000	3462.000000	8882.000000	8891.000000	8394.000000	8884.000000	8889.000000	8886.000000	8891.000000	8394.000000	794.000000	786.000000	787.000000	788.000000	8657.000000	725.000000	722.000000	713.000000	717.000000	754.000000	3978.000000	3809.000000	9770.000000
2552.000000	5106.000000	5104.000000	2559.000000	5108.000000	5100.000000	197.000000	2855.000000	94.000000
320.000000	8556.000000	302.000000	318.000000	9608.000000	3425.000000	5.000000	662.000000	87.000000	7407.000000	563.000000	598.000000	600.000000	590.000000	586.000000	352.000000
486.000000	7405.000000	555.000000	560.000000
5192.000000	1990.000000	6943.000000	6944.000000	2831.000000	217.000000	218.000000	4547.000000	151.000000	4716.000000	4727.000000	4720.000000	3538.000000	4609.000000	4599.000000	4601.000000
8635.000000	744.000000	745.000000	747.000000	8392.000000	9260.000000	9251.000000	7404.000000	3478.000000	773.000000	774.000000	780.000000	775.000000	778.000000	7375.000000	290.000000	313.000000	3686.000000	8575.000000	9234.000000	9216.000000	8584.000000	8965.000000	1711.000000	9230.000000	1709.000000
3315.000000	3311.000000	3313.000000	3317.000000	4579.000000
7420.000000	1719.000000	7419.000000	7431.000000	9739.000000	8724.000000	947.000000	943.000000	941.000000	8298.000000	8715.000000	1736.000000
2737.000000	8192.000000	8201.000000	533.000000	143.000000	8202.000000	5860.000000	490.000000	120.000000	1529.000000	9699.000000	9698.000000	9701.000000	6532.000000	6529.000000	457.000000	456.000000
477.000000	478.000000	451.000000	452.000000	3072.000000	3071.000000	438.000000	430.000000	431.000000	410.000000	413.000000	425.000000	6415.000000	421.000000
277.000000	2026.000000	1759.000000	2829.000000	5337.000000	4853.000000	2828.000000	5426.000000	4759.000000	4760.000000	4935.000000	7348.000000	7957.000000	4974.000000	4971.000000	9449.000000	5195.000000	2009.000000
151.000000	4716.000000	1446.000000	4889.000000	4886.000000	4877.000000	4883.000000	1364.000000	1365.000000	9610.000000	128.000000	4848.000000	4850.000000
2026.000000	1759.000000	2829.000000	5337.000000	4853.000000	2828.000000	5426.000000	4759.000000	4760.000000	4935.000000	7348.000000
3183.000000	3169.000000	4983.000000	257.000000	1776.000000	1942.000000	1649.000000	4774.000000	1256.000000	1642.000000	5442.000000	1638.000000	1370.000000	2300.000000
6413.000000	1384.000000	3280.000000	3279.000000	3282.000000	5381.000000	1593.000000	419.000000	459.000000	462.000000	5392.000000	2476.000000	460.000000	2478.000000	2479.000000	497.000000	495.000000	6540.000000	9697.000000	6537.000000	6527.000000	513.000000	492.000000	538.000000	541.000000	8161.000000	109.000000	8160.000000	8159.000000	3098.000000	3101.000000	8170.000000
1714.000000	1713.000000	301.000000	3413.000000	306.000000	9573.000000	3113.000000	293.000000	9571.000000	2776.000000	5294.000000	3102.000000	3104.000000	8260.000000	8259.000000	316.000000	8242.000000	8265.000000	310.000000	9121.000000	9146.000000	8261.000000	8263.000000	3407.000000	9564.000000	308.000000	3398.000000	9873.000000	7173.000000	7175.000000	3417.000000
739.000000	755.000000	1679.000000	1677.000000	719.000000	8670.000000	716.000000	789.000000	791.000000	792.000000	800.000000	3460.000000	3461.000000	3465.000000	816.000000	1745.000000	3505.000000	8297.000000	8582.000000	8581.000000
262.000000	376.000000	374.000000	378.000000	8701.000000	8702.000000	759.000000	761.000000	370.000000	2631.000000	727.000000	621.000000	571.000000	572.000000	9686.000000	3806.000000	82.000000	583.000000	3397.000000	1659.000000	9458.000000
3118.000000	3124.000000	1743.000000	817.000000	818.000000
1094.000000	1185.000000	1186.000000	6547.000000	5393.000000	5396.000000	6554.000000
4877.000000	4883.000000	1364.000000	1365.000000	9610.000000	128.000000	129.000000	3110.000000	10045.000000	402.000000	443.000000	450.000000	466.000000	2450.000000	468.000000	485.000000	7405.000000	555.000000	560.000000	601.000000	596.000000	7409.000000	7414.000000	8306.000000
2451.000000	2453.000000	2454.000000	475.000000	485.000000	484.000000	5853.000000	5847.000000	5849.000000	5855.000000	5851.000000	5858.000000	5846.000000	387.000000	387.000000	5846.000000	5857.000000	352.000000	3026.000000	2755.000000	3021.000000	3022.000000	8333.000000
320.000000	8556.000000	302.000000	318.000000	9608.000000	3425.000000	3427.000000	2597.000000	3803.000000	702.000000	701.000000	5.000000	662.000000	87.000000	7407.000000	563.000000	598.000000	600.000000	592.000000	594.000000	1088.000000	4523.000000	4536.000000	4538.000000	4527.000000	2396.000000	2397.000000	630.000000	2395.000000	2501.000000	2499.000000
222.000000	3969.000000	3805.000000	2791.000000	2590.000000	104.000000	3967.000000	148.000000	2579.000000	1668.000000	2644.000000	9689.000000	568.000000	585.000000	581.000000	8329.000000	6606.000000	599.000000	590.000000	385.000000	7406.000000	557.000000	483.000000	1377.000000	1506.000000	476.000000	473.000000	2457.000000	2442.000000	432.000000	433.000000	2414.000000	9935.000000	2416.000000	2419.000000	2420.000000	2425.000000	2426.000000	2429.000000	462.000000	10030.000000	10029.000000	10026.000000	449.000000	3947.000000	434.000000	436.000000	438.000000	430.000000	431.000000
727.000000	621.000000	571.000000	572.000000	9686.000000	632.000000	640.000000	639.000000	633.000000	3064.000000	3063.000000	620.000000	621.000000	571.000000	572.000000	9686.000000	632.000000	640.000000	754.000000	3978.000000	3809.000000	10062.000000	83.000000
7408.000000	7410.000000	598.000000	600.000000	590.000000	385.000000	7406.000000	557.000000	483.000000	1377.000000	1506.000000	476.000000	473.000000	2457.000000	2442.000000	2445.000000	432.000000	433.000000
6524.000000	734.000000	735.000000	614.000000	198.000000	731.000000	732.000000	733.000000	652.000000	8685.000000	9681.000000	9682.000000	8679.000000	8678.000000	9683.000000	633.000000	632.000000	640.000000	754.000000	737.000000	1667.000000	1665.000000	738.000000
8410.000000	7419.000000	7431.000000	305.000000	3420.000000	8.000000	3418.000000	3421.000000	1710.000000	8941.000000	1709.000000	9230.000000
2752.000000	3028.000000	566.000000	564.000000	3095.000000
8323.000000	8308.000000	8304.000000	8315.000000	587.000000	597.000000	115.000000	8336.000000	578.000000	579.000000	4308.000000	4274.000000	3807.000000	9687.000000	640.000000	639.000000	9685.000000	9680.000000	1682.000000	724.000000	720.000000	721.000000	726.000000	719.000000	8670.000000	8665.000000	8664.000000
6562.000000	6581.000000	6569.000000	9733.000000	9735.000000	2627.000000	2622.000000	2624.000000	6512.000000	615.000000	609.000000	38.000000	6294.000000	8175.000000	508.000000	492.000000	538.000000	539.000000	542.000000	5837.000000	5838.000000
3929.000000	3947.000000	434.000000	436.000000	438.000000	430.000000	431.000000	410.000000	406.000000	409.000000	407.000000
6547.000000	6558.000000	6552.000000	6555.000000	6546.000000	6553.000000	6549.000000	559.000000	4428.000000	4450.000000	4454.000000	4413.000000	559.000000	355.000000	1724.000000	623.000000	1727.000000	624.000000	629.000000	355.000000	6553.000000	6549.000000	6556.000000	6545.000000	356.000000	4537.000000	591.000000	560.000000	601.000000	596.000000	597.000000	115.000000	8335.000000	8334.000000	8331.000000
5904.000000	5926.000000	5927.000000	3239.000000	7749.000000	7652.000000	2207.000000	5531.000000	3228.000000	3213.000000	7605.000000	3207.000000
573.000000	4255.000000	4287.000000	82.000000	583.000000	3397.000000	1659.000000	9458.000000	1329.000000	9513.000000	9274.000000	2578.000000	2576.000000	677.000000	9292.000000	9868.000000	1660.000000	9867.000000	9872.000000	9876.000000	1691.000000
9700.000000	6533.000000	6529.000000	1569.000000	426.000000	422.000000	428.000000	9861.000000
9107.000000	9242.000000	9244.000000	9237.000000	9236.000000	9246.000000
302.000000	318.000000	9608.000000	3425.000000	3427.000000	2597.000000	9511.000000
6576.000000	9728.000000	9729.000000	6832.000000	6437.000000	6447.000000	6432.000000	6442.000000	6444.000000	6449.000000	6440.000000	6448.000000	6858.000000	6438.000000
3110.000000	10045.000000	402.000000	443.000000	444.000000	413.000000	425.000000	6415.000000	421.000000
9853.000000	7060.000000	7067.000000	7071.000000	2103.000000	1783.000000	7082.000000	7056.000000	7057.000000	2043.000000	4995.000000	4994.000000	5045.000000	9742.000000	5043.000000	8087.000000	5040.000000	9756.000000	9757.000000
678.000000	676.000000	146.000000	9457.000000	5806.000000	1687.000000	1689.000000	1685.000000	1689.000000	1687.000000	5806.000000	671.000000	662.000000	87.000000	7407.000000	563.000000	12.000000	590.000000	385.000000	7406.000000	557.000000	483.000000	1377.000000	1506.000000	476.000000	473.000000	2457.000000	2442.000000	432.000000	433.000000	6452.000000	242.000000	458.000000	456.000000	461.000000
734.000000	735.000000	614.000000	615.000000	609.000000	38.000000	6294.000000	8175.000000	508.000000	2475.000000	525.000000	8178.000000	465.000000	471.000000	2457.000000	2442.000000	432.000000	433.000000	2414.000000	9935.000000	9934.000000	9933.000000	9932.000000	10026.000000	449.000000	3947.000000
7.000000	9229.000000	8575.000000	3687.000000	7372.000000	9910.000000	3467.000000
5322.000000	1274.000000	2849.000000	5632.000000	2848.000000	8093.000000	5565.000000	9769.000000	5548.000000	5552.000000	5544.000000	7491.000000
4313.000000	4298.000000	4306.000000	4304.000000	4324.000000	4297.000000	4312.000000	4314.000000	83.000000	149.000000	2646.000000	256.000000	1669.000000
5058.000000	5057.000000	5052.000000	5049.000000	7355.000000	5055.000000	3521.000000	3179.000000	2856.000000	137.000000	138.000000	4692.000000	2922.000000	2854.000000	139.000000	2866.000000	1422.000000	6717.000000	6375.000000	6384.000000	6385.000000	1419.000000	1410.000000	3605.000000
9400.000000	696.000000	701.000000	5.000000	662.000000	87.000000	7407.000000	563.000000	598.000000	600.000000	590.000000	385.000000	7406.000000	557.000000	483.000000	5853.000000	5847.000000
5049.000000	7355.000000	5055.000000	3521.000000	3517.000000	4588.000000	4678.000000	4678.000000	4588.000000	4582.000000	3179.000000	2533.000000	3303.000000	3304.000000	3308.000000	3309.000000	3310.000000	3311.000000	3315.000000	3314.000000	3310.000000	3309.000000	3305.000000	170.000000	3301.000000	3532.000000	3531.000000	3532.000000	2868.000000	2870.000000	169.000000	5095.000000
323.000000	320.000000	8556.000000	302.000000
3137.000000	8610.000000	8596.000000	8622.000000	8630.000000	9104.000000	8614.000000
739.000000	755.000000	1679.000000	1677.000000	719.000000	8670.000000	716.000000	762.000000	763.000000	1355.000000	641.000000	642.000000	643.000000	4333.000000	4329.000000	691.000000	693.000000	2401.000000	841.000000	2648.000000	2647.000000	6755.000000	3596.000000	105.000000	4563.000000	106.000000	1432.000000	1428.000000	3329.000000	19.000000	20.000000	1281.000000	45.000000	21.000000	22.000000	23.000000	24.000000	1916.000000	5323.000000	7748.000000	1275.000000	2851.000000	67.000000
145.000000	544.000000	534.000000	4273.000000	4256.000000	544.000000	143.000000	8202.000000	8201.000000	533.000000	143.000000	8202.000000	5860.000000	3098.000000	8167.000000
3472.000000	9916.000000	9915.000000	9919.000000	9920.000000	7383.000000	8589.000000	8591.000000	8569.000000	8995.000000	8984.000000	8987.000000	8983.000000	8980.000000	8990.000000
8834.000000	3726.000000	8842.000000	10004.000000	10005.000000	3850.000000	3834.000000	10006.000000	3831.000000	5263.000000	5257.000000
2395.000000	2396.000000	2397.000000	4445.000000	2730.000000	4442.000000	6549.000000	559.000000	4428.000000	4422.000000
587.000000	597.000000	600.000000	590.000000	385.000000	7406.000000	557.000000	483.000000	1377.000000	1506.000000	476.000000
3476.000000	3475.000000
6178.000000	6239.000000	6238.000000	30.000000	5944.000000	31.000000	5632.000000	5631.000000
9714.000000	9700.000000	9701.000000	9697.000000	6537.000000	6527.000000	513.000000	2475.000000	525.000000	8178.000000	465.000000	471.000000	472.000000	475.000000
1637.000000	1643.000000	1257.000000	1259.000000	4894.000000	4891.000000	4897.000000	4914.000000	4893.000000	4895.000000	4892.000000	4981.000000	4890.000000	4896.000000	4899.000000	5197.000000	3186.000000	3522.000000	3179.000000	2533.000000	3303.000000	3304.000000	3308.000000	3312.000000	3310.000000	3309.000000	3305.000000	170.000000
304.000000	5286.000000	301.000000	7.000000	9229.000000	8575.000000	3687.000000	7372.000000	783.000000	3117.000000	3118.000000	3124.000000	3125.000000	3472.000000	9914.000000	9912.000000	9918.000000	9913.000000
462.000000	10030.000000	10028.000000	10027.000000	3947.000000	3913.000000	3931.000000	3923.000000	3935.000000
3229.000000	7791.000000	5515.000000	5512.000000	3211.000000	5513.000000	5517.000000	1806.000000	5511.000000	5506.000000	5722.000000	5727.000000	8058.000000
174.000000	1528.000000	609.000000	610.000000	613.000000	615.000000	6506.000000	6526.000000	6508.000000	616.000000	174.000000	1528.000000	609.000000	610.000000	613.000000	6523.000000	198.000000	734.000000	4485.000000	683.000000	686.000000	258.000000	9737.000000	2368.000000	6861.000000	2370.000000	259.000000	6820.000000	260.000000	6838.000000	6835.000000	6842.000000	6843.000000
302.000000	318.000000	9608.000000	3425.000000	3427.000000	9565.000000	9558.000000	5811.000000	5812.000000	9247.000000
2583.000000	1328.000000	2753.000000	2748.000000	9459.000000	9458.000000	99.000000	149.000000	2646.000000	256.000000	1669.000000	2575.000000	33.000000
9680.000000	1682.000000	724.000000	720.000000	1671.000000	8599.000000	27.000000	729.000000	8608.000000	8604.000000	8601.000000	8633.000000	8637.000000	745.000000	747.000000	8392.000000	9260.000000	9251.000000	7404.000000	3478.000000	773.000000	774.000000	780.000000	781.000000	775.000000	778.000000	7375.000000	290.000000	313.000000	3686.000000	8575.000000	9234.000000	9216.000000	8584.000000
5725.000000	5709.000000	5634.000000	1831.000000	2165.000000	10060.000000
522.000000	517.000000	516.000000	523.000000	522.000000	517.000000	516.000000	523.000000	522.000000	527.000000
4659.000000	1326.000000	3081.000000	3076.000000	4649.000000	3079.000000	9305.000000	1146.000000	1147.000000	1124.000000	1093.000000	1092.000000	1095.000000	1096.000000	1097.000000	1184.000000
1082.000000	7426.000000	1085.000000	2690.000000	950.000000	941.000000	8298.000000	820.000000	819.000000	810.000000	3462.000000	794.000000	795.000000	9884.000000	8640.000000	786.000000	762.000000	763.000000	3713.000000	3710.000000	3716.000000	7285.000000	8386.000000	8388.000000	9675.000000	9676.000000	8389.000000	8387.000000	8384.000000	8668.000000	8671.000000	8657.000000	725.000000	8665.000000	721.000000	726.000000	1681.000000	8860.000000	9452.000000	756.000000	738.000000	1656.000000	2575.000000	33.000000	1670.000000	3965.000000	2584.000000	3967.000000	148.000000	2579.000000
6589.000000	3091.000000	6562.000000	6581.000000	6569.000000	6565.000000	3093.000000	3092.000000	9736.000000	267.000000	2627.000000	2622.000000	2624.000000	6512.000000	615.000000	609.000000	38.000000	6294.000000	8175.000000	508.000000	2475.000000	525.000000	526.000000	519.000000	518.000000	517.000000	516.000000	523.000000	522.000000
9035.000000	785.000000	769.000000	771.000000	1330.000000	8621.000000	8645.000000	3480.000000	3481.000000
466.000000	2440.000000	2443.000000	2444.000000	2447.000000	2451.000000	2453.000000	2454.000000	475.000000	474.000000	3031.000000	1524.000000	520.000000	8169.000000	514.000000	515.000000	8174.000000	464.000000	4254.000000	367.000000	8187.000000	2765.000000	610.000000	613.000000	6523.000000	198.000000	734.000000
9557.000000	5812.000000	9247.000000	9252.000000	9238.000000	1720.000000	2597.000000	3803.000000	702.000000	701.000000	5.000000	662.000000	663.000000	664.000000	87.000000	7407.000000	7408.000000	7410.000000	598.000000	600.000000	590.000000	385.000000	7406.000000	557.000000	483.000000	5853.000000	5847.000000	5849.000000	5855.000000	5851.000000	5858.000000	552.000000	561.000000	554.000000	3100.000000	5849.000000	3100.000000	386.000000	5847.000000	5849.000000	3100.000000	386.000000	5847.000000
533.000000	143.000000	361.000000	489.000000	230.000000	81.000000	40.000000	8158.000000	547.000000	6293.000000	1545.000000	9699.000000	9698.000000	9701.000000	6532.000000	6529.000000	1569.000000	1570.000000
7588.000000	5889.000000	5623.000000	7506.000000	7684.000000	7683.000000	7536.000000	7509.000000	7706.000000	7713.000000	7708.000000	7706.000000	7494.000000	7496.000000	7508.000000	2290.000000	5536.000000	5921.000000	5920.000000	5543.000000	5538.000000	5546.000000	8099.000000	8097.000000	8104.000000	1897.000000
5286.000000	301.000000	3413.000000	306.000000	9573.000000	3414.000000	3402.000000	2776.000000	5294.000000	8237.000000	8302.000000	8302.000000	8301.000000	9131.000000	9138.000000	9140.000000	9146.000000	8261.000000	8263.000000	3407.000000	9564.000000	308.000000	3398.000000	9873.000000	7173.000000	7175.000000	3417.000000
538.000000	541.000000	8161.000000	8159.000000	3098.000000	8167.000000	564.000000	565.000000	561.000000	5851.000000	5858.000000
9244.000000	9237.000000	9236.000000	9246.000000	9253.000000	9554.000000	9249.000000	9243.000000	9239.000000
46.000000	2289.000000	1808.000000	2676.000000	2677.000000	2675.000000	5083.000000	5091.000000	3511.000000	5076.000000	3171.000000	5081.000000	3171.000000	3176.000000
6738.000000	6397.000000	6385.000000	1419.000000	1397.000000	1367.000000	1409.000000	2875.000000
8709.000000	8699.000000	8708.000000	8701.000000	8702.000000	759.000000	761.000000	370.000000	2631.000000	727.000000	8216.000000	654.000000	4335.000000	732.000000	733.000000	652.000000	8685.000000	9681.000000	32.000000	635.000000	1682.000000
323.000000	320.000000	8556.000000	302.000000	318.000000	9608.000000	3425.000000	5.000000	670.000000	5806.000000	671.000000	1684.000000	2585.000000	663.000000	9276.000000
6552.000000	6555.000000	6546.000000	6553.000000	6549.000000	559.000000	4428.000000	4422.000000	4415.000000	551.000000	562.000000	550.000000	555.000000	560.000000	249.000000	7413.000000	7412.000000	8529.000000	7415.000000	8526.000000	655.000000	656.000000	677.000000	144.000000	9512.000000	667.000000	148.000000
811.000000	815.000000	810.000000	3462.000000	8882.000000	8891.000000	8394.000000
1736.000000	8718.000000	1737.000000	2933.000000	8580.000000	8579.000000	6789.000000	6788.000000	8993.000000	8982.000000	8972.000000	1748.000000
811.000000	812.000000	816.000000	1745.000000	3505.000000	8297.000000	8295.000000	8586.000000	8720.000000	8723.000000
462.000000	10030.000000	10028.000000	10027.000000	3947.000000	3913.000000
3834.000000	10006.000000
670.000000	5806.000000	671.000000	662.000000	87.000000	7407.000000	563.000000	598.000000	600.000000	590.000000	385.000000	7406.000000	557.000000	483.000000	1377.000000	1506.000000	395.000000	1523.000000	1513.000000	479.000000	1524.000000	520.000000	8169.000000	514.000000	515.000000	8174.000000	464.000000	4254.000000	367.000000	8187.000000	2765.000000	610.000000	613.000000	6523.000000	198.000000	734.000000	4485.000000	683.000000	686.000000	692.000000	685.000000	6514.000000	6484.000000	6474.000000	6472.000000	6492.000000	6486.000000
6493.000000	161.000000	9704.000000	9703.000000	9702.000000	9700.000000	6533.000000	6529.000000	1569.000000	426.000000	951.000000	5379.000000	5376.000000	37.000000	2811.000000	5409.000000	5383.000000	2814.000000	1383.000000	5362.000000	3340.000000	3341.000000	5377.000000	4613.000000	1422.000000	1385.000000	4573.000000	2853.000000	2921.000000	3561.000000	3552.000000	5180.000000	3298.000000	165.000000	2858.000000	35.000000	2855.000000	94.000000	3516.000000	3175.000000	5055.000000	3521.000000	3517.000000	4588.000000	4582.000000	4686.000000
3917.000000	3384.000000	3391.000000	436.000000	438.000000	435.000000	2443.000000	2450.000000	468.000000	485.000000	7405.000000	555.000000	560.000000	601.000000	596.000000	597.000000	115.000000	8335.000000	8334.000000	8331.000000	3396.000000	605.000000	1188.000000	1658.000000	2748.000000	9459.000000	9458.000000	99.000000	2645.000000	2646.000000	256.000000	1657.000000	1663.000000	1666.000000	1664.000000	1665.000000	738.000000	739.000000	2589.000000
4355.000000	4351.000000	4336.000000	4362.000000	4359.000000	760.000000	757.000000	8697.000000	8711.000000	2637.000000	8702.000000	759.000000	761.000000	647.000000	4494.000000	4493.000000	9678.000000	634.000000	32.000000	635.000000	637.000000	9677.000000	646.000000	645.000000	1354.000000	9688.000000	1353.000000
318.000000	9608.000000	3425.000000	3427.000000	2597.000000	3803.000000	702.000000	701.000000	670.000000	1686.000000	8440.000000	2594.000000	9575.000000	9576.000000	5804.000000
3394.000000	8325.000000	6595.000000	3543.000000	2754.000000	2752.000000	3028.000000	566.000000	564.000000	565.000000	567.000000	3017.000000	3028.000000	566.000000	564.000000	3095.000000	3029.000000	523.000000	522.000000	527.000000	518.000000	518.000000	527.000000
6536.000000	158.000000	174.000000	1528.000000	38.000000	6294.000000	8175.000000	508.000000	492.000000	538.000000	541.000000	8161.000000	109.000000	8160.000000	531.000000	6611.000000	3397.000000	1659.000000	9458.000000	1329.000000	9513.000000	2577.000000	667.000000	148.000000	2579.000000	2577.000000	667.000000	9551.000000	2794.000000	2791.000000	2590.000000	104.000000	3967.000000	148.000000	2579.000000	2577.000000	667.000000	9551.000000	2794.000000	2791.000000	2590.000000
732.000000	733.000000	652.000000	8685.000000	9681.000000	9682.000000	8679.000000	8678.000000	9683.000000	633.000000	632.000000	640.000000	754.000000	3978.000000	1655.000000	1661.000000
3143.000000	8616.000000	3140.000000	8622.000000	8635.000000	744.000000	745.000000	747.000000	748.000000	744.000000	745.000000	747.000000	8392.000000
3169.000000	4983.000000	257.000000	1776.000000	1942.000000	1649.000000	4774.000000	4891.000000	4770.000000	4776.000000	4768.000000	6627.000000	1804.000000	6633.000000	5438.000000	5441.000000	1641.000000	1254.000000	278.000000	279.000000	5430.000000	2210.000000	2210.000000	1346.000000	1347.000000	6643.000000	2010.000000	2148.000000	1809.000000
5438.000000	6633.000000	1804.000000	6627.000000	4768.000000	2036.000000	4921.000000	4897.000000	1649.000000	2114.000000	2273.000000	2053.000000	9757.000000	9758.000000	1939.000000	5034.000000	2171.000000	1772.000000	5004.000000	5031.000000	5012.000000	7977.000000	4996.000000	7357.000000	188.000000	190.000000	5035.000000	189.000000	4803.000000	3166.000000	1975.000000	4898.000000	4978.000000	4982.000000	49.000000	96.000000	97.000000	2176.000000	4735.000000
3432.000000	3434.000000	3433.000000	9563.000000	8236.000000	3404.000000	5292.000000	316.000000	8273.000000	8249.000000	8250.000000	776.000000	770.000000	771.000000	1330.000000	8621.000000	8645.000000	3480.000000	3126.000000	9086.000000	9077.000000
315.000000	323.000000	320.000000	8556.000000	302.000000	318.000000	9608.000000	3351.000000	2389.000000	2774.000000
3425.000000	5.000000	670.000000	1686.000000	147.000000	678.000000	3970.000000	669.000000	672.000000	673.000000	3805.000000	2791.000000	2590.000000
9241.000000	9242.000000	9110.000000	9111.000000	9105.000000	155.000000	1706.000000	2842.000000	3984.000000	1701.000000	750.000000	751.000000	740.000000	3981.000000	752.000000	55.000000	2591.000000	9283.000000	2598.000000	2789.000000	2587.000000	3068.000000	1656.000000
8706.000000	8711.000000	2637.000000	8702.000000	759.000000	761.000000	370.000000	2631.000000	727.000000	621.000000	571.000000	371.000000
1601.000000	1599.000000	1611.000000	1606.000000	232.000000	8499.000000	2276.000000	5752.000000	2213.000000
674.000000	675.000000	147.000000	678.000000	3970.000000	9550.000000	7171.000000	7169.000000	3971.000000	672.000000	673.000000	3805.000000	2791.000000	2590.000000	104.000000	3967.000000	148.000000	2579.000000	1668.000000	2644.000000	9689.000000	568.000000	9690.000000	529.000000	8162.000000	545.000000	490.000000	120.000000	1529.000000
3080.000000	3074.000000	478.000000	3082.000000	3380.000000	3077.000000	3379.000000	3081.000000	3076.000000	4649.000000	3079.000000	9305.000000	9304.000000	9474.000000	1157.000000
9678.000000	634.000000	32.000000	635.000000	1682.000000	724.000000	716.000000	789.000000	791.000000	792.000000	800.000000	796.000000	797.000000	8879.000000	3459.000000	3461.000000	3465.000000	816.000000	818.000000	3454.000000	3455.000000	10048.000000	822.000000	9151.000000	9181.000000	2990.000000
318.000000	9608.000000	3351.000000	2389.000000	2774.000000	3352.000000	3348.000000	8243.000000	3347.000000	9563.000000	8236.000000	3404.000000	5292.000000	316.000000	8273.000000	8249.000000	8250.000000	776.000000	770.000000	771.000000	1330.000000	9258.000000	753.000000	9093.000000	8390.000000	8636.000000	748.000000	744.000000	8605.000000	8606.000000	8628.000000	711.000000	730.000000	27.000000	124.000000	126.000000
6562.000000	6581.000000	6569.000000	9733.000000	9735.000000	2627.000000	6525.000000	268.000000	6507.000000	616.000000	174.000000
6643.000000	1347.000000	1346.000000	6656.000000	1637.000000	6637.000000	6641.000000	1650.000000	1643.000000	1257.000000	1259.000000	4894.000000	4891.000000	4897.000000	1649.000000	2114.000000	5146.000000	5154.000000	1862.000000
8286.000000	3823.000000	2931.000000	3449.000000	7183.000000	1201.000000	3450.000000	936.000000	10058.000000	10057.000000	2988.000000
262.000000	3704.000000	6843.000000	6842.000000	6835.000000	6838.000000	260.000000	2382.000000	4332.000000	2623.000000	692.000000	2379.000000	693.000000	2401.000000	2400.000000	9846.000000	1568.000000	1565.000000
3405.000000	8236.000000	3404.000000	9564.000000	308.000000	3398.000000	9873.000000
2640.000000	8704.000000	8706.000000	8696.000000	644.000000	4494.000000	4493.000000	9678.000000	634.000000	32.000000	9682.000000	8679.000000	8678.000000	9683.000000	633.000000	632.000000	3806.000000	82.000000	4274.000000	4291.000000	4312.000000	4314.000000	83.000000	149.000000	3975.000000	9770.000000
1700.000000	1699.000000	1702.000000	107.000000	729.000000	711.000000	730.000000	27.000000	124.000000	1675.000000	751.000000	740.000000	3981.000000	752.000000	55.000000	2591.000000	2595.000000	2593.000000	221.000000	2786.000000	3804.000000	108.000000	3972.000000	47.000000	9548.000000	222.000000	3969.000000	3805.000000
5197.000000	3186.000000	3522.000000	3521.000000	3517.000000	4588.000000	4678.000000
1736.000000	8715.000000	1738.000000	8296.000000	821.000000	3453.000000	812.000000	3129.000000	8593.000000	9069.000000	813.000000	782.000000	9041.000000
436.000000	438.000000	430.000000	431.000000	442.000000	6452.000000	242.000000	458.000000	1543.000000	1577.000000	1584.000000	1573.000000	9844.000000	841.000000	2648.000000	6419.000000	1284.000000	1483.000000	7242.000000	7240.000000	7235.000000	7237.000000	7265.000000	8808.000000
6442.000000	6432.000000	6447.000000	6437.000000	6428.000000	6821.000000	9732.000000	2401.000000	841.000000	2648.000000	2647.000000	6755.000000	3596.000000	105.000000	4563.000000	106.000000	1432.000000	1428.000000	1331.000000	93.000000	5108.000000	2559.000000	2557.000000	5220.000000	5218.000000	5216.000000	5219.000000	5108.000000	5100.000000	197.000000	2855.000000	94.000000	3516.000000
1830.000000	5337.000000	2026.000000	277.000000	1254.000000	1646.000000	1653.000000	1639.000000	1644.000000	1637.000000	6637.000000	6641.000000	1650.000000	1651.000000	1638.000000	1370.000000	2300.000000	206.000000	2326.000000	2325.000000	2327.000000
4799.000000	2555.000000	2550.000000	5102.000000	8764.000000	8763.000000	8767.000000	2552.000000	2546.000000	8780.000000	2558.000000	5776.000000	5214.000000	5208.000000	5205.000000	1429.000000	1431.000000	1430.000000	4557.000000	8773.000000	8774.000000	8768.000000
4412.000000	4415.000000	551.000000	5858.000000	552.000000	561.000000	554.000000	5855.000000	553.000000	483.000000	1377.000000	1506.000000	476.000000	473.000000	2457.000000	2458.000000	2456.000000	2449.000000
1685.000000	1689.000000	1687.000000	5806.000000	671.000000	1684.000000	2585.000000	663.000000	664.000000	87.000000	7407.000000	563.000000	598.000000	600.000000	590.000000	385.000000	7406.000000	557.000000	483.000000	5853.000000	3040.000000	488.000000	5850.000000	482.000000	481.000000	5394.000000	1527.000000	5396.000000	6554.000000	8470.000000	1722.000000	602.000000
2590.000000	104.000000	3967.000000	148.000000	2579.000000	1668.000000	2644.000000	9689.000000	568.000000	9690.000000	529.000000	8162.000000	545.000000	490.000000	120.000000	508.000000	492.000000	538.000000	539.000000	542.000000
4297.000000	4324.000000	4304.000000	4289.000000	4298.000000	4313.000000	4288.000000	4307.000000	4293.000000	4327.000000	9691.000000	585.000000	581.000000	569.000000	2737.000000	8192.000000	8201.000000	533.000000	143.000000	8202.000000	5860.000000	490.000000	120.000000	508.000000	2475.000000	2473.000000	8177.000000	2471.000000	2467.000000	2466.000000	2464.000000	2461.000000	2461.000000	2460.000000
764.000000	8387.000000	8384.000000	790.000000	793.000000	792.000000	800.000000	796.000000	797.000000	8879.000000	3459.000000	3461.000000	3465.000000
2525.000000	1086.000000	587.000000	597.000000	600.000000	590.000000	385.000000	7406.000000	557.000000	483.000000
7033.000000	4940.000000	1842.000000	4970.000000	2009.000000	2009.000000	7311.000000	5198.000000
937.000000	940.000000	947.000000	943.000000	942.000000	7380.000000
799.000000	350.000000	351.000000	8631.000000	8650.000000	8627.000000	8629.000000	8616.000000	8619.000000	3144.000000	749.000000	9078.000000	9100.000000	9088.000000	9077.000000	9084.000000	9082.000000	9090.000000	9087.000000	9079.000000	9093.000000	9251.000000	9248.000000	9241.000000	9242.000000	9244.000000	9237.000000	9236.000000	9246.000000	5788.000000
3134.000000	8625.000000	8606.000000	8628.000000	711.000000	730.000000	723.000000	712.000000	8670.000000
96.000000	97.000000	5277.000000	98.000000	2823.000000	3110.000000	10045.000000	10044.000000	402.000000	443.000000	450.000000	448.000000	441.000000	6452.000000	242.000000	2476.000000	460.000000	6535.000000	9697.000000	9698.000000	9701.000000	6532.000000	6529.000000
6496.000000	6459.000000	6504.000000	6506.000000	6526.000000	6508.000000	616.000000	174.000000	1528.000000	38.000000	6294.000000	8175.000000	508.000000	492.000000	538.000000	541.000000	8161.000000	109.000000	8160.000000	531.000000	6611.000000	6605.000000	584.000000	582.000000	3397.000000	1659.000000
5294.000000	8237.000000	8302.000000	8301.000000	9555.000000	298.000000	9249.000000	9243.000000	5289.000000	8300.000000	8235.000000	9564.000000	308.000000	3433.000000	9563.000000	8236.000000	9569.000000	8240.000000
3837.000000	3834.000000	10006.000000	3831.000000	3838.000000	3835.000000	9321.000000
3449.000000	7183.000000	1201.000000	3450.000000	936.000000	10058.000000	10057.000000	2988.000000	10049.000000	811.000000	812.000000	3129.000000	8593.000000	9069.000000	813.000000	782.000000	9041.000000	777.000000	778.000000	9062.000000	3116.000000	3114.000000	293.000000	9571.000000	3402.000000	8554.000000
2414.000000	440.000000	410.000000	406.000000	409.000000	407.000000	1591.000000	408.000000	4.000000	401.000000	400.000000	405.000000	9485.000000	1424.000000	1425.000000	6998.000000	1491.000000	1503.000000	1486.000000	7011.000000	1505.000000	7012.000000	6999.000000	2865.000000	4696.000000	4705.000000	6953.000000	6961.000000	6973.000000	2867.000000	2866.000000	1422.000000	1385.000000	4573.000000	2853.000000	2921.000000	3561.000000	3552.000000	5180.000000	3298.000000	2869.000000	2868.000000	3532.000000	3301.000000	3306.000000
654.000000	4335.000000	732.000000	733.000000	652.000000	8685.000000	9681.000000	9682.000000	8679.000000	8678.000000	9683.000000	633.000000	632.000000	3806.000000	82.000000	583.000000	580.000000	8329.000000	599.000000	592.000000	594.000000	1088.000000	2528.000000
3113.000000	3115.000000	296.000000	289.000000	7371.000000	929.000000	930.000000	783.000000	3117.000000	3118.000000
2175.000000	2273.000000	2053.000000	2149.000000	229.000000	4979.000000	3181.000000	2834.000000	1975.000000	3167.000000	3170.000000	2838.000000	5647.000000	4967.000000	4966.000000	2535.000000	4731.000000	5060.000000	3510.000000	4822.000000	3188.000000	3509.000000	4790.000000	5090.000000	5087.000000	5086.000000	62.000000	4791.000000	5209.000000	4783.000000	4782.000000	2092.000000	2199.000000	22.000000	63.000000	8507.000000	8510.000000	8503.000000	8501.000000	8509.000000	2057.000000	232.000000
1740.000000	1739.000000	8717.000000
1356.000000	4870.000000	9809.000000	9809.000000	4870.000000	4845.000000	4859.000000	4865.000000	4846.000000	4851.000000	4836.000000	9611.000000	4847.000000	4838.000000	4841.000000	4754.000000	2140.000000	4938.000000	7971.000000	7965.000000	4935.000000	7348.000000	7957.000000	4974.000000	4971.000000	4973.000000	4972.000000	4974.000000	4971.000000	4973.000000	5420.000000	4977.000000	5190.000000	2096.000000	1922.000000	5188.000000	4890.000000	4896.000000	4899.000000	5197.000000	3186.000000	3522.000000	3521.000000	3175.000000	5487.000000	5488.000000	4736.000000	3178.000000	3160.000000	3161.000000
9240.000000	9245.000000	9557.000000	9145.000000	9136.000000	9553.000000	5289.000000	298.000000	9249.000000	5778.000000	5782.000000	9508.000000	5780.000000	699.000000	9752.000000	9753.000000	746.000000	9105.000000	700.000000	342.000000	700.000000	8638.000000	747.000000	748.000000	8630.000000	8594.000000	8643.000000	8619.000000	3144.000000	3143.000000	8616.000000	8619.000000	3144.000000	3143.000000
2786.000000	222.000000	3969.000000	673.000000	668.000000	669.000000	672.000000	9506.000000	9548.000000	222.000000	3969.000000	673.000000	668.000000	676.000000	146.000000	147.000000	678.000000	3970.000000	669.000000	672.000000	673.000000	668.000000	669.000000	672.000000	673.000000	3805.000000	2791.000000	2590.000000	104.000000
68.000000	5322.000000	1274.000000	2849.000000	5632.000000	2848.000000	8098.000000	8095.000000	8093.000000	5565.000000	9769.000000	5548.000000	5552.000000	7470.000000	7488.000000	7491.000000
9283.000000	2598.000000	2789.000000	2581.000000	9288.000000	2582.000000	740.000000	741.000000	750.000000	1699.000000	1702.000000	107.000000	8608.000000	8604.000000	8633.000000	8637.000000	745.000000	747.000000	748.000000	8630.000000
5722.000000	5727.000000	5711.000000	5704.000000	5516.000000	2122.000000	1806.000000	5511.000000	5509.000000	5494.000000	1846.000000	1895.000000	5312.000000	5667.000000	7808.000000	5310.000000	7814.000000	5318.000000	2146.000000	7822.000000	1770.000000	61.000000	5306.000000	1792.000000	1956.000000	2676.000000	2677.000000	2675.000000	5083.000000	5091.000000	5087.000000	4795.000000	2841.000000	2840.000000	3161.000000	4820.000000	2835.000000	5054.000000	5058.000000
1417.000000	1401.000000	3291.000000
1748.000000	1747.000000	291.000000	8726.000000	8753.000000	345.000000	8749.000000	948.000000	8534.000000	8537.000000	8531.000000	939.000000	4516.000000	824.000000	823.000000	7416.000000	320.000000
8759.000000	2815.000000	2816.000000	155.000000	742.000000	332.000000	699.000000	332.000000	5785.000000	9507.000000	156.000000	157.000000	3803.000000	702.000000	701.000000	5.000000	662.000000	87.000000	7407.000000	563.000000	598.000000	600.000000	590.000000	385.000000	7406.000000	389.000000	557.000000	483.000000	5853.000000	5847.000000	386.000000
1590.000000
5409.000000	5383.000000	2814.000000	5391.000000	1383.000000	5362.000000	3340.000000	4613.000000	1422.000000	1385.000000	4573.000000	2853.000000	2921.000000	3561.000000	5177.000000	1459.000000	1433.000000	3535.000000
8718.000000	1737.000000	2933.000000	8580.000000	8579.000000	6789.000000	6788.000000	8993.000000	8991.000000	8971.000000	8992.000000
1381.000000	1399.000000
2748.000000	9459.000000	9458.000000	99.000000	149.000000	3975.000000	10062.000000	83.000000	3976.000000	99.000000	149.000000
47.000000	9548.000000	222.000000	3969.000000	673.000000	668.000000	676.000000	146.000000	9457.000000	710.000000	3430.000000	767.000000	937.000000	940.000000	947.000000	943.000000
161.000000	9704.000000	9703.000000	9702.000000	9700.000000	9701.000000	9697.000000	6537.000000	6527.000000	513.000000	492.000000	538.000000	541.000000	8161.000000	109.000000	8160.000000	531.000000	6611.000000	6605.000000	584.000000	582.000000	3397.000000	1659.000000	9458.000000
2590.000000	104.000000	3967.000000	148.000000	2579.000000	1668.000000	2644.000000	9689.000000	568.000000	585.000000	581.000000	569.000000	2737.000000	8192.000000	8201.000000	533.000000	143.000000
2793.000000	1674.000000	8853.000000	8851.000000	1673.000000	1678.000000	8672.000000	8673.000000	1677.000000	719.000000	8670.000000	716.000000	789.000000	791.000000	792.000000	800.000000	3460.000000	814.000000	8578.000000	8295.000000	8586.000000	8720.000000	8723.000000	8718.000000
6413.000000	1384.000000	3280.000000	3279.000000	3282.000000	5381.000000	1593.000000	419.000000
8348.000000	626.000000	2583.000000	1328.000000	2753.000000	2748.000000	9459.000000	9458.000000	99.000000	149.000000	3975.000000	9770.000000	1655.000000	737.000000	718.000000	714.000000	715.000000	716.000000	789.000000	791.000000	792.000000	8634.000000	799.000000	350.000000	351.000000	8631.000000	8650.000000	8627.000000	8629.000000	8616.000000	8619.000000	3144.000000	749.000000	801.000000	802.000000	1733.000000	3717.000000
3425.000000	3427.000000	9565.000000	9558.000000	9566.000000	3401.000000	9869.000000	308.000000	3398.000000	9873.000000	7173.000000	7175.000000	3417.000000
6944.000000	2831.000000	217.000000	1434.000000	2832.000000	1412.000000	1406.000000	2833.000000	5491.000000	5489.000000	48.000000	3167.000000	3170.000000	2838.000000	5647.000000	4967.000000	4966.000000	2535.000000
3485.000000	3484.000000	7384.000000	7382.000000	9916.000000	3472.000000	9914.000000	3123.000000	3122.000000	3121.000000	8588.000000	8593.000000	9069.000000	813.000000	782.000000	9041.000000	777.000000	778.000000	9062.000000	3116.000000	3114.000000	293.000000	9571.000000	3402.000000	8554.000000
3104.000000	3102.000000	5294.000000	8237.000000	8302.000000	8302.000000	8301.000000	9131.000000	9138.000000	9140.000000	9146.000000	8261.000000	8263.000000	3407.000000	9564.000000	308.000000	3398.000000	9873.000000	7173.000000	7175.000000	3417.000000	2779.000000	768.000000	937.000000	7432.000000	8724.000000	947.000000	943.000000
8034.000000	8043.000000	8039.000000	8042.000000	8053.000000	8048.000000	7820.000000	7813.000000	1616.000000	1599.000000	1609.000000	1607.000000
8038.000000	8035.000000	8046.000000	8058.000000	5505.000000	5698.000000	5728.000000	5701.000000	5724.000000
7357.000000	188.000000	190.000000	5035.000000	5037.000000	4961.000000	4948.000000	4960.000000	4950.000000	5078.000000	5060.000000
3373.000000	4651.000000	1326.000000	3081.000000	3076.000000	3083.000000	3084.000000	477.000000	1723.000000	480.000000	6557.000000	463.000000	9693.000000	469.000000	3031.000000	1524.000000	520.000000	8169.000000	8164.000000	6308.000000	6295.000000	543.000000	6454.000000	542.000000	8172.000000	540.000000	541.000000	8161.000000	109.000000	8160.000000	531.000000	6611.000000	3397.000000	1659.000000	9458.000000	99.000000	149.000000	2646.000000	256.000000	1669.000000	2575.000000	33.000000
420.000000	6415.000000	421.000000	459.000000	6535.000000	9697.000000	9698.000000	9701.000000	6532.000000	6529.000000	457.000000	1543.000000	1577.000000	1584.000000	1573.000000	9840.000000	9834.000000	10054.000000	9944.000000
2632.000000	267.000000	2627.000000	6525.000000	268.000000	6507.000000	616.000000	174.000000
6581.000000	6562.000000	3091.000000	6568.000000	6573.000000	227.000000	6576.000000	9728.000000	9729.000000	6832.000000	6437.000000	6447.000000	6434.000000
8118.000000	6225.000000	6178.000000	6239.000000	6238.000000	30.000000	5944.000000	31.000000	5632.000000	2848.000000	8098.000000	8095.000000	8093.000000	5565.000000	9769.000000	5548.000000	5534.000000	5532.000000	5540.000000	2068.000000	7496.000000	7508.000000	2290.000000	5536.000000
4430.000000	4413.000000	4454.000000	4450.000000	4428.000000	4422.000000	4415.000000	551.000000	5858.000000	5846.000000	388.000000	389.000000	557.000000	483.000000	1377.000000	1506.000000	476.000000	473.000000	2457.000000	2442.000000	432.000000	410.000000	406.000000	4.000000	401.000000	1415.000000	4699.000000	3278.000000	3279.000000	36.000000	1384.000000	3286.000000	3288.000000
1187.000000	3395.000000	605.000000	2751.000000	3394.000000	3396.000000	598.000000	600.000000	590.000000	385.000000	7406.000000	557.000000	483.000000	1377.000000	1506.000000	476.000000	473.000000	2457.000000	2442.000000	432.000000	433.000000	6452.000000	242.000000	458.000000	456.000000	461.000000
1413.000000	3292.000000	3297.000000	6424.000000	835.000000	1554.000000	1560.000000	1576.000000	1582.000000	1557.000000	827.000000	2375.000000	1547.000000	1554.000000	1560.000000	1576.000000	8217.000000	2381.000000	8220.000000	6319.000000	3954.000000	831.000000	3956.000000	4200.000000	4195.000000	9705.000000	832.000000	9707.000000	227.000000	6573.000000	6568.000000	3091.000000	6589.000000	3089.000000	3094.000000	6476.000000	1579.000000	687.000000	688.000000	689.000000	686.000000	258.000000	9737.000000	2368.000000	6861.000000	2370.000000	259.000000	6820.000000	260.000000
8302.000000	8301.000000	9555.000000	298.000000	9249.000000	5778.000000	5782.000000	9508.000000	698.000000	156.000000	1695.000000	7171.000000	7169.000000	3971.000000	672.000000	673.000000	3805.000000	2791.000000	2590.000000	104.000000	3967.000000	148.000000	2579.000000	1668.000000	2644.000000	9689.000000	568.000000	9690.000000	569.000000	2737.000000	8192.000000	8201.000000	533.000000	143.000000	361.000000	489.000000
5705.000000	5712.000000	8044.000000	5519.000000	5521.000000	8052.000000	5522.000000	179.000000	3227.000000	3228.000000	180.000000	5533.000000	5524.000000	5542.000000	5921.000000	5920.000000	5543.000000	5539.000000	181.000000	9769.000000	5564.000000	5570.000000	5563.000000	5558.000000	5560.000000	5551.000000	2859.000000	5962.000000	5561.000000	5950.000000	5554.000000	5974.000000	5976.000000	5481.000000	5477.000000	57.000000	5971.000000	2251.000000	7439.000000
9575.000000	702.000000	701.000000	5.000000	670.000000	5806.000000	671.000000	662.000000	87.000000	7407.000000	7408.000000	7410.000000	3395.000000	605.000000	2751.000000	3394.000000	3396.000000	605.000000	2751.000000
222.000000	9506.000000	1697.000000	1693.000000	741.000000	750.000000	751.000000	740.000000	3981.000000	752.000000	55.000000	2591.000000	9283.000000	2598.000000	2789.000000	2587.000000	3068.000000	1656.000000	1662.000000	1663.000000	1657.000000	1661.000000
8264.000000	310.000000	9121.000000	9146.000000	8261.000000	8302.000000	8301.000000	9555.000000	298.000000	9249.000000	9243.000000	5289.000000	8300.000000	8235.000000	9564.000000	9240.000000	9250.000000	8300.000000	8235.000000	5290.000000	5291.000000	5283.000000	9572.000000	8554.000000	5285.000000	3414.000000	3402.000000
2633.000000	727.000000	621.000000	571.000000	572.000000	620.000000	8674.000000	8675.000000	3061.000000	2608.000000	2611.000000	2611.000000	2610.000000	2612.000000	3063.000000	620.000000	621.000000	571.000000	572.000000	9686.000000	3806.000000	82.000000	583.000000	3397.000000	1659.000000	9458.000000	1329.000000	9513.000000	2577.000000	667.000000	9551.000000	2794.000000	1690.000000	9876.000000
8706.000000	8696.000000	644.000000	4494.000000	4493.000000	9678.000000	634.000000	32.000000	635.000000	1682.000000	724.000000	720.000000
3578.000000	4818.000000	4823.000000	1344.000000	1954.000000	4728.000000	3183.000000	3169.000000	4983.000000	257.000000	1776.000000	1942.000000	1649.000000	4774.000000
3119.000000	2809.000000	3117.000000	3118.000000	3124.000000	1743.000000	3473.000000	1744.000000
252.000000	2299.000000	205.000000	236.000000	234.000000	235.000000	7377.000000	5356.000000	207.000000	208.000000	7436.000000	5298.000000	2133.000000	1960.000000	1791.000000	3507.000000	7302.000000
3432.000000	3434.000000	3433.000000	9563.000000	3405.000000	5816.000000	2777.000000	2778.000000	5815.000000	2767.000000	5291.000000	5283.000000	9572.000000	8554.000000	5285.000000	3414.000000	3402.000000
5220.000000	2557.000000	5219.000000	5108.000000	5100.000000	197.000000	2855.000000	94.000000	3520.000000
1726.000000	5393.000000	486.000000	5853.000000	3040.000000	488.000000	5850.000000	482.000000	1377.000000	1506.000000	476.000000	473.000000	2457.000000	2442.000000	432.000000	410.000000	413.000000	5411.000000
1975.000000	3167.000000	3170.000000	3166.000000	2839.000000	4806.000000	4807.000000	189.000000
1719.000000	7419.000000	7431.000000	305.000000	8932.000000	1713.000000	301.000000	3413.000000	5282.000000	5286.000000	5281.000000	1713.000000	301.000000	7.000000	9229.000000	8575.000000	3687.000000
8703.000000	8709.000000	8699.000000	8708.000000	8701.000000	8702.000000	759.000000	761.000000	647.000000	8383.000000	764.000000	765.000000	790.000000	788.000000	8657.000000	8652.000000	8656.000000	8664.000000	8665.000000
2821.000000	1873.000000	1360.000000	4849.000000	9609.000000	2852.000000	1369.000000	1466.000000	1452.000000	1471.000000	4876.000000	1457.000000	1449.000000	1461.000000
9110.000000	9111.000000	9105.000000	700.000000	8638.000000	747.000000	748.000000	744.000000
231.000000	3243.000000	248.000000	1959.000000	7841.000000	2274.000000	2038.000000
9866.000000	9509.000000	157.000000	697.000000	5287.000000	9552.000000	9243.000000	5289.000000	8300.000000	8235.000000	5290.000000	5291.000000	5283.000000	9572.000000	8554.000000	5285.000000	5284.000000	5288.000000	5282.000000	5286.000000
2285.000000	3986.000000	3989.000000	5313.000000	29.000000	46.000000	44.000000	41.000000	2684.000000	2685.000000	5214.000000	5208.000000	93.000000	5108.000000	5100.000000	197.000000
3030.000000	3029.000000	523.000000	522.000000	527.000000	528.000000	519.000000	528.000000	521.000000	8169.000000	514.000000	515.000000	8174.000000	464.000000	4254.000000	367.000000	8187.000000	2765.000000	610.000000	613.000000
3383.000000	4658.000000	3388.000000	3390.000000	4677.000000	3386.000000	3082.000000	3084.000000	477.000000	1723.000000	480.000000	6557.000000	463.000000	9693.000000	469.000000	3031.000000	1524.000000	520.000000	8169.000000	514.000000	515.000000	8174.000000	464.000000	4254.000000	367.000000	8187.000000	2765.000000	610.000000	613.000000	6523.000000	198.000000	734.000000	4485.000000	683.000000	4331.000000	684.000000	4482.000000	4330.000000	4334.000000	647.000000	8383.000000	764.000000	765.000000	790.000000	793.000000	792.000000	800.000000	3460.000000	3461.000000	3465.000000
308.000000	3433.000000	9563.000000	8236.000000	3404.000000	5292.000000	316.000000	8273.000000	8249.000000	8250.000000	776.000000	780.000000	775.000000	3117.000000	3118.000000	3124.000000	1743.000000
9453.000000	5053.000000	1387.000000	2069.000000	2672.000000	185.000000	186.000000	184.000000	2199.000000
4415.000000	551.000000	558.000000	388.000000	389.000000	557.000000	483.000000	1377.000000	1506.000000	476.000000	473.000000	2457.000000	2442.000000	432.000000	433.000000	2414.000000	9935.000000	2416.000000	2415.000000
8768.000000	2358.000000	2350.000000	2923.000000	4560.000000	3598.000000	3597.000000	1391.000000	6742.000000	43.000000	1558.000000	694.000000	687.000000	688.000000	6491.000000	6514.000000	735.000000	614.000000	198.000000	734.000000	4485.000000	683.000000	686.000000	258.000000
5614.000000	7537.000000	7531.000000	7534.000000	7530.000000	1970.000000	7473.000000	5547.000000	5534.000000	181.000000	5546.000000	8101.000000	183.000000	8104.000000	8100.000000	1897.000000	2846.000000	70.000000	6237.000000	182.000000	69.000000	68.000000	67.000000	7751.000000	7750.000000	66.000000	65.000000	64.000000	8500.000000	7840.000000
811.000000	812.000000	3129.000000	8593.000000	9069.000000	813.000000	782.000000	9041.000000	777.000000	778.000000	7375.000000	9910.000000	3467.000000	3468.000000	3042.000000
8638.000000	747.000000	748.000000	744.000000	8605.000000	8606.000000	8628.000000	711.000000	730.000000	27.000000	729.000000	711.000000	730.000000
8563.000000	8557.000000	8558.000000	4514.000000	4515.000000	1715.000000	1716.000000	8546.000000
9725.000000	4191.000000	3955.000000	6493.000000	161.000000	9704.000000
8585.000000	8566.000000	8583.000000	7381.000000	7383.000000	9917.000000	9913.000000	3123.000000	3122.000000	3121.000000	8588.000000	3480.000000	3126.000000	8644.000000	8615.000000	9081.000000	9090.000000	9087.000000	9079.000000	9093.000000	9251.000000	9248.000000	9241.000000	9242.000000	9244.000000	331.000000	9107.000000	9242.000000	9244.000000	9237.000000	9236.000000	9246.000000	9253.000000	9554.000000	5778.000000	5779.000000	9253.000000	9554.000000	5778.000000
1657.000000	3979.000000	1667.000000	1665.000000	738.000000	739.000000	2589.000000	2582.000000	2793.000000	1674.000000	8853.000000
4425.000000	4409.000000	4433.000000	4452.000000	4417.000000	4421.000000	604.000000	6545.000000	356.000000	4537.000000	591.000000	560.000000	249.000000	7413.000000	661.000000	674.000000	710.000000	9400.000000	9398.000000	7417.000000	9565.000000	9558.000000	5811.000000	5812.000000	9145.000000	9145.000000	9136.000000	9144.000000	9136.000000	9553.000000	8300.000000	8235.000000	5290.000000	5291.000000	5283.000000	9572.000000
8319.000000	8318.000000	8324.000000	8315.000000	587.000000	597.000000	115.000000	8336.000000	578.000000	579.000000	3397.000000	1659.000000	9462.000000	9461.000000	9459.000000	9458.000000	99.000000	2645.000000	100.000000	2643.000000
8543.000000	321.000000	303.000000	323.000000	320.000000	8556.000000	302.000000	9858.000000	2362.000000
9695.000000	3035.000000	9693.000000	469.000000	470.000000	485.000000	7405.000000	555.000000	560.000000	249.000000
1737.000000	8718.000000	1736.000000	8303.000000	3477.000000	3476.000000	3475.000000	3474.000000	1744.000000
9682.000000	8679.000000	8678.000000	9683.000000	633.000000	632.000000	3806.000000	82.000000	583.000000	3397.000000	1659.000000	9458.000000	1329.000000	9513.000000	2577.000000	667.000000
4415.000000	551.000000	5858.000000	552.000000	561.000000	554.000000	5855.000000	553.000000	483.000000	1377.000000	1506.000000	476.000000	3031.000000	1524.000000	520.000000	8169.000000	514.000000	515.000000	8174.000000	464.000000	4254.000000	367.000000	8187.000000	2765.000000	610.000000	613.000000	6523.000000	198.000000	734.000000	4485.000000	683.000000	686.000000	692.000000	685.000000	6514.000000	6484.000000	266.000000	6489.000000	6492.000000	6486.000000
2775.000000	8238.000000	8239.000000	8243.000000	3347.000000	9563.000000	8236.000000	3404.000000	5292.000000	316.000000	8242.000000	8265.000000	310.000000	8264.000000	2545.000000	2843.000000	9108.000000	336.000000	333.000000	337.000000
2921.000000	2871.000000	4689.000000	165.000000	2858.000000	35.000000	2855.000000	94.000000	3520.000000	2044.000000	4728.000000	3183.000000	3169.000000	4983.000000	7312.000000
1440.000000	1482.000000	4213.000000	1444.000000	2650.000000	415.000000	427.000000	9861.000000	951.000000	1194.000000	6405.000000
5432.000000	1261.000000	2828.000000	5426.000000	4759.000000	4760.000000	4935.000000	7348.000000	7957.000000	4974.000000	4971.000000	9449.000000	9463.000000	2831.000000	217.000000	1434.000000	3563.000000	3574.000000	5196.000000	3186.000000	3522.000000	3179.000000	2533.000000	3159.000000	4800.000000	3333.000000	4798.000000	194.000000	4797.000000	4794.000000	4781.000000	5086.000000	62.000000	2674.000000	4694.000000	5493.000000	5314.000000	5320.000000	3995.000000	3996.000000	8057.000000	3988.000000	5706.000000	1882.000000	2115.000000	5714.000000	5702.000000	5505.000000	5698.000000
9.000000	4993.000000	4992.000000	5067.000000	5064.000000	2105.000000	5066.000000	2675.000000	5083.000000	5091.000000	5087.000000	4795.000000	2841.000000	4788.000000	195.000000	8788.000000	2857.000000	137.000000	136.000000	3547.000000	3548.000000	3549.000000	3560.000000	3535.000000
3030.000000	386.000000	3040.000000	488.000000	5850.000000	482.000000	1377.000000	1506.000000	476.000000	473.000000	2457.000000	2458.000000
9597.000000	603.000000	9596.000000	1123.000000
2470.000000	2472.000000	2477.000000	2479.000000	497.000000	495.000000	6540.000000	9697.000000	6537.000000	6527.000000	513.000000	492.000000	538.000000	541.000000	8161.000000	109.000000	8160.000000	531.000000	3018.000000	2752.000000	576.000000	2755.000000	3021.000000	3025.000000
4698.000000	4705.000000	4706.000000	4887.000000	4704.000000	3533.000000	4618.000000	1450.000000	3540.000000
6458.000000	6485.000000	9717.000000	6493.000000	161.000000	9704.000000	9703.000000	9702.000000	9711.000000	9712.000000	9703.000000	9702.000000	9700.000000	6533.000000
6438.000000	1349.000000	1351.000000	690.000000	685.000000	689.000000	684.000000	4334.000000	4355.000000	4351.000000	4336.000000	4362.000000	4359.000000	760.000000	370.000000	2631.000000	727.000000	621.000000	571.000000	371.000000	4250.000000	575.000000	2738.000000	574.000000	2752.000000
9259.000000	334.000000	9262.000000	7404.000000	753.000000	9092.000000	9263.000000	753.000000	9093.000000	8390.000000	8636.000000	748.000000	744.000000	8605.000000	8606.000000	8628.000000	711.000000	730.000000	723.000000	712.000000	636.000000	8354.000000	9679.000000	637.000000	634.000000	32.000000	9682.000000	8679.000000	8678.000000	9683.000000	633.000000	632.000000	3806.000000	82.000000	583.000000	580.000000	8329.000000	599.000000	592.000000	594.000000	1088.000000	4523.000000	4536.000000	4538.000000	4527.000000	2396.000000	2397.000000	630.000000	2395.000000	2501.000000
775.000000	778.000000	7375.000000	290.000000	313.000000	3686.000000	9215.000000	9233.000000	3408.000000	7.000000	9422.000000	9217.000000
7565.000000	2131.000000	5617.000000	7476.000000	7530.000000	1970.000000	7473.000000	5547.000000	5534.000000	181.000000	5546.000000	8101.000000	183.000000	8104.000000	1897.000000	2846.000000	70.000000	6237.000000	182.000000
255.000000	1944.000000	1771.000000	2148.000000	2010.000000	6643.000000	1347.000000	1346.000000	6656.000000	1637.000000	1643.000000	1257.000000	1259.000000
603.000000	1185.000000	1186.000000	602.000000	477.000000	478.000000	451.000000	452.000000	3072.000000	3071.000000	438.000000	430.000000	431.000000	410.000000	406.000000	409.000000	407.000000	1591.000000	408.000000	401.000000	1415.000000	4699.000000	3278.000000	3279.000000	36.000000	1384.000000	3286.000000	5385.000000	3287.000000	5369.000000
1737.000000	2933.000000	8580.000000	8579.000000	6789.000000	6788.000000	8993.000000	8982.000000	8972.000000	1748.000000	1747.000000	8738.000000
301.000000	3413.000000	306.000000	9573.000000	3414.000000	3402.000000	2776.000000	5294.000000	8237.000000
3250.000000	3262.000000	5887.000000	7656.000000	7646.000000	3223.000000	7652.000000	7658.000000	3222.000000	3244.000000	3239.000000	7749.000000	7751.000000	7750.000000	8498.000000	3244.000000	3239.000000	284.000000	3248.000000	69.000000	5941.000000	5935.000000	5936.000000	239.000000	240.000000	6235.000000	6217.000000	6227.000000
577.000000	5857.000000	5854.000000	589.000000	385.000000	7406.000000	557.000000	483.000000	1377.000000	1506.000000	476.000000	473.000000	2457.000000	2458.000000	2456.000000	2449.000000	2445.000000	2470.000000	2472.000000
3141.000000	3136.000000	3135.000000	8618.000000	8613.000000	723.000000	712.000000	8670.000000	8665.000000
3377.000000	3384.000000	3391.000000	436.000000	438.000000	430.000000	431.000000	410.000000	413.000000	425.000000	6415.000000	421.000000
9699.000000	9698.000000	9701.000000	9697.000000	6537.000000	6527.000000	513.000000	492.000000	538.000000	541.000000	8161.000000	109.000000	8160.000000	531.000000	3018.000000	2752.000000	576.000000	2755.000000	3021.000000
451.000000	452.000000	3072.000000	3071.000000	438.000000	430.000000	431.000000	410.000000	413.000000	425.000000	423.000000	428.000000	9861.000000	951.000000
40.000000	39.000000	4279.000000	8176.000000	367.000000	8187.000000	2765.000000	610.000000	613.000000	6523.000000	198.000000	734.000000	4485.000000	683.000000	686.000000	692.000000	2379.000000	693.000000	2401.000000	841.000000	2648.000000	2647.000000	6755.000000	3596.000000
1737.000000	8718.000000	8723.000000	8715.000000	1738.000000	8296.000000	821.000000	3453.000000	3466.000000	815.000000	772.000000	8257.000000	8270.000000	316.000000	8242.000000	8263.000000	3407.000000	9564.000000	308.000000	3398.000000	9873.000000	7173.000000
2576.000000	3056.000000	3055.000000	664.000000	87.000000	7407.000000	563.000000	12.000000	1507.000000	1506.000000	476.000000	473.000000	472.000000	1521.000000	1525.000000	6548.000000	9633.000000	3074.000000	478.000000	3082.000000	3380.000000	3382.000000	3378.000000	3385.000000	3374.000000	4653.000000	4662.000000	4676.000000
2575.000000	33.000000	739.000000	755.000000	756.000000	738.000000	1656.000000	1662.000000	1663.000000	1657.000000	1661.000000	1655.000000	737.000000	718.000000	717.000000	754.000000	3978.000000	3809.000000	4316.000000	4325.000000	3807.000000	3806.000000	4285.000000	4258.000000	3808.000000	4250.000000	575.000000	2738.000000
8055.000000	8057.000000	8034.000000	8034.000000	8043.000000	8039.000000	8042.000000	8053.000000	8048.000000	7820.000000	7813.000000	1616.000000	1599.000000	1611.000000	1606.000000	232.000000	7813.000000	1616.000000	1599.000000	1609.000000
2453.000000	2454.000000	475.000000	474.000000	3031.000000	1524.000000	520.000000	8169.000000	514.000000	515.000000	8174.000000	464.000000	4254.000000	367.000000	8187.000000	2765.000000	610.000000	613.000000
3988.000000	5706.000000	1882.000000	2115.000000	5714.000000	5702.000000	5505.000000	2286.000000
714.000000	713.000000	717.000000	754.000000	3978.000000	3809.000000	9770.000000	2646.000000	2645.000000	100.000000
46.000000	44.000000	41.000000	2684.000000	2685.000000	5214.000000	5208.000000	93.000000	5108.000000	5100.000000	197.000000	2855.000000	94.000000	3520.000000	2044.000000	4728.000000	3183.000000
811.000000	815.000000	810.000000	3462.000000	794.000000	786.000000	787.000000	788.000000	8657.000000	725.000000	722.000000	636.000000	8354.000000	9679.000000	637.000000	634.000000	638.000000	653.000000	621.000000	622.000000
655.000000	656.000000	677.000000	144.000000	2578.000000	2576.000000	3056.000000	3055.000000	664.000000	87.000000	7407.000000	563.000000	598.000000	115.000000	8336.000000	578.000000	569.000000	2737.000000	8192.000000	8201.000000	533.000000	143.000000	8202.000000	5860.000000	490.000000
8243.000000	3347.000000	9563.000000	8236.000000	3404.000000	5292.000000	8259.000000	309.000000	3105.000000
1481.000000	6783.000000	6785.000000	1386.000000	6361.000000	1396.000000	5386.000000	1385.000000	139.000000	6979.000000	140.000000	4706.000000	153.000000	1487.000000	7002.000000	141.000000	5414.000000	4885.000000	1466.000000	1469.000000	2822.000000	4757.000000	2220.000000	6940.000000	1990.000000	5192.000000
5189.000000	4735.000000	2096.000000	5190.000000	4977.000000	4981.000000	4983.000000	257.000000	1776.000000
5562.000000	5548.000000	5534.000000	181.000000	5546.000000	8101.000000	183.000000	8104.000000	1897.000000	3250.000000	3262.000000	5887.000000	7656.000000	7646.000000	7648.000000	7652.000000	2207.000000	8037.000000	8033.000000	8038.000000	8035.000000	8046.000000	8058.000000	8051.000000	8041.000000	8059.000000	8036.000000	8055.000000	8057.000000	8034.000000	8043.000000	8039.000000	8042.000000	8053.000000	8048.000000	7820.000000	7813.000000
8181.000000	4253.000000	546.000000	145.000000	544.000000	143.000000	8202.000000	8201.000000	533.000000
1635.000000	1624.000000	1634.000000	6749.000000	3596.000000	105.000000	4563.000000	106.000000	19.000000	20.000000	21.000000	173.000000	1951.000000	2267.000000	5643.000000	5644.000000	1962.000000	5646.000000	9.000000	5645.000000	1881.000000	3185.000000	191.000000	7976.000000	2051.000000
5281.000000	1713.000000	301.000000	3413.000000	306.000000	9573.000000	3414.000000	3402.000000	8554.000000	8561.000000	5813.000000	5814.000000
3029.000000	523.000000	522.000000	527.000000	528.000000	521.000000	8169.000000	514.000000	515.000000
2588.000000	2584.000000	3967.000000	148.000000	2579.000000	1668.000000	2644.000000	9689.000000	4327.000000	4293.000000
8059.000000	8036.000000	8055.000000	8057.000000	8034.000000	8043.000000	8039.000000	8042.000000	8053.000000	8048.000000	7820.000000	2066.000000	8053.000000	8048.000000	8064.000000	8065.000000	8063.000000	8062.000000	1195.000000	5751.000000	5750.000000	5313.000000	29.000000	46.000000	44.000000	41.000000	5205.000000	2340.000000	42.000000	4556.000000	1391.000000	6742.000000	163.000000	6768.000000	9843.000000	43.000000	1558.000000	694.000000	687.000000	4334.000000	647.000000	8383.000000	764.000000	765.000000	790.000000	788.000000	8671.000000	8655.000000	8651.000000	8654.000000
1695.000000	7171.000000	7169.000000	3971.000000	672.000000	673.000000	3805.000000	2791.000000	2590.000000	104.000000	3967.000000	148.000000	2579.000000	1668.000000	2644.000000	9689.000000	568.000000	585.000000	581.000000	8329.000000	599.000000	590.000000	586.000000
3482.000000	3126.000000	8644.000000	8645.000000	3480.000000	3481.000000	3483.000000	9099.000000	8881.000000	3459.000000	3461.000000	3465.000000
6375.000000	1396.000000	5386.000000	1385.000000	4573.000000	2853.000000	2921.000000	2922.000000	3536.000000
3168.000000	1372.000000	2547.000000	2836.000000	5213.000000	5203.000000	5204.000000	4797.000000	4788.000000	195.000000	194.000000	3168.000000	1372.000000	2547.000000	2614.000000	5769.000000	5770.000000	1374.000000	2683.000000	2685.000000	5214.000000	5208.000000	5205.000000	1429.000000	1431.000000	2357.000000	2340.000000
477.000000	1723.000000	480.000000	6557.000000	463.000000	9693.000000	469.000000	3031.000000	1524.000000	520.000000	8169.000000	514.000000	515.000000	120.000000	1529.000000	9699.000000	6541.000000	6483.000000	9713.000000	9711.000000	9712.000000	9716.000000	9717.000000	9718.000000	9721.000000	9719.000000	9720.000000	9724.000000	9726.000000	227.000000	9727.000000	8219.000000	833.000000	6311.000000
2597.000000	9511.000000	697.000000	698.000000	5780.000000	699.000000	9752.000000	9753.000000	746.000000	9105.000000	155.000000	1706.000000	2842.000000	8760.000000	8762.000000
1461.000000	1442.000000	1458.000000	4880.000000	1364.000000	1365.000000	9610.000000	128.000000	129.000000	3110.000000	3111.000000	10045.000000	402.000000	443.000000	444.000000	445.000000	450.000000	466.000000	2450.000000	468.000000	249.000000	7413.000000	661.000000	674.000000	710.000000	9400.000000	696.000000	2597.000000	9511.000000	5287.000000	9552.000000	9243.000000	5289.000000	298.000000	9249.000000	5778.000000	5779.000000
3482.000000	3126.000000	8644.000000	8645.000000	8590.000000	8589.000000	8591.000000	7381.000000	7384.000000	3490.000000	3477.000000	8303.000000	8717.000000
303.000000	8543.000000	321.000000	8543.000000	8535.000000	8530.000000	304.000000	5286.000000	301.000000	7.000000	9229.000000	8575.000000	3687.000000	7372.000000	783.000000	3117.000000	3118.000000	3124.000000	1743.000000
242.000000	458.000000	1543.000000	1577.000000	1584.000000	1572.000000	1561.000000	1574.000000	1563.000000	1562.000000	6313.000000	826.000000	1582.000000	1557.000000	1560.000000	1576.000000	8217.000000	2381.000000	8220.000000	6319.000000	3954.000000	831.000000	3956.000000	4200.000000	4195.000000	9705.000000	8219.000000	833.000000	6311.000000	5184.000000	5185.000000	9731.000000	9708.000000	6312.000000	9727.000000	9707.000000	4198.000000	9725.000000	160.000000	9719.000000	10038.000000	2627.000000	2622.000000	2624.000000	614.000000	198.000000	731.000000	732.000000	733.000000	652.000000
5420.000000	4977.000000	5190.000000	5188.000000	4890.000000	4896.000000	4899.000000	5197.000000	3186.000000	3522.000000	3179.000000	2533.000000	3159.000000	4800.000000	4799.000000	2555.000000	2550.000000	5102.000000
5197.000000	3186.000000	3522.000000	3179.000000	2856.000000	137.000000	138.000000	4692.000000	2922.000000	2854.000000
5809.000000	5287.000000	9552.000000	9243.000000	5289.000000	298.000000	9249.000000	9243.000000	5289.000000	8300.000000	8235.000000
308.000000	3433.000000	9563.000000	3405.000000	5816.000000	2392.000000	2774.000000	3352.000000	3348.000000	8243.000000	3348.000000	3349.000000	3350.000000	3351.000000	9608.000000	3425.000000	3427.000000	9565.000000	9558.000000	9566.000000	3401.000000	9869.000000	308.000000	3433.000000	9563.000000	3405.000000	5816.000000	2392.000000	2774.000000	3352.000000	3349.000000	3346.000000	2773.000000	4500.000000	4499.000000	2770.000000
1607.000000	1609.000000	1611.000000	1606.000000	1616.000000	1605.000000	1615.000000
486.000000	7405.000000	555.000000	560.000000	601.000000	596.000000	7409.000000	7414.000000	7413.000000	661.000000	655.000000	660.000000	659.000000	674.000000	710.000000	3430.000000	3424.000000	8266.000000	3431.000000	8268.000000	3425.000000	3427.000000	9565.000000	9558.000000	9566.000000	3401.000000	9869.000000	308.000000	3433.000000	9563.000000	3405.000000	5816.000000	2777.000000	2778.000000	317.000000	2388.000000	318.000000
586.000000	352.000000	3026.000000	2755.000000	2754.000000	570.000000	6605.000000	584.000000	582.000000	4308.000000	4274.000000	3807.000000	9687.000000	640.000000	639.000000	9685.000000	9680.000000	1682.000000	724.000000	720.000000	1671.000000	125.000000	8850.000000	126.000000	1676.000000	8849.000000	8873.000000	1674.000000	8853.000000	8851.000000
300.000000	330.000000	8244.000000	299.000000	309.000000	316.000000	8242.000000	8263.000000	3407.000000	9564.000000	308.000000	3398.000000	9873.000000	7173.000000	7175.000000
734.000000	735.000000	614.000000	615.000000	609.000000	610.000000	1327.000000
2755.000000	3021.000000	3022.000000	8333.000000	6595.000000	6598.000000	6597.000000	6607.000000	6599.000000	6621.000000	6604.000000
3114.000000	293.000000	9571.000000	3402.000000	8554.000000	8561.000000	8562.000000	8555.000000	2362.000000	9857.000000	2388.000000	318.000000	9608.000000	3425.000000	5.000000	662.000000	87.000000	7407.000000	563.000000	12.000000	590.000000	385.000000	7406.000000	557.000000	483.000000	1377.000000	1506.000000	476.000000	473.000000	472.000000	1521.000000	270.000000	1516.000000	1518.000000
5377.000000	4613.000000	1422.000000	1385.000000	4573.000000	1366.000000	132.000000	2877.000000	6806.000000	2349.000000	2876.000000	8789.000000	7918.000000
2710.000000	2705.000000	1725.000000	2698.000000	2697.000000	2395.000000	2396.000000	606.000000	356.000000	4537.000000	591.000000	560.000000	249.000000	7413.000000	661.000000	674.000000	675.000000	147.000000	678.000000	3970.000000	9550.000000
391.000000	8168.000000	528.000000	521.000000	8178.000000	465.000000	471.000000	472.000000	1521.000000	1525.000000	6548.000000	9633.000000	3074.000000	3080.000000	451.000000	452.000000	3072.000000
4312.000000	4314.000000	83.000000	149.000000	3975.000000	9770.000000	1655.000000
283.000000	282.000000	3012.000000	3011.000000	3009.000000	8072.000000	3013.000000	3007.000000
1408.000000	1398.000000	2649.000000	1416.000000	834.000000	1411.000000	6413.000000	1384.000000	3280.000000	3279.000000	3282.000000	5381.000000	5413.000000	6414.000000	417.000000	420.000000	6415.000000	421.000000	2433.000000	2428.000000	2424.000000	2425.000000	2427.000000	2422.000000	2421.000000	9932.000000	10026.000000	449.000000	3947.000000	3947.000000	434.000000	436.000000	438.000000	430.000000	431.000000	410.000000	413.000000	425.000000	423.000000	428.000000	9861.000000	951.000000	1194.000000	6405.000000
5808.000000	3.000000	9579.000000	9578.000000	9562.000000	9559.000000	9252.000000	5811.000000	5812.000000	9145.000000	9136.000000	9553.000000	5289.000000	298.000000	9135.000000	9125.000000
3418.000000	8936.000000	8932.000000	1713.000000	301.000000	3413.000000	306.000000	9573.000000	3414.000000	3402.000000	8554.000000	8561.000000
6554.000000	6547.000000	5393.000000	486.000000	5853.000000	5847.000000	5849.000000	5855.000000	5851.000000	5858.000000	552.000000	567.000000	566.000000	3099.000000	530.000000	3018.000000
4909.000000	7963.000000	7968.000000	7341.000000	4916.000000	251.000000	7348.000000	7969.000000	7954.000000	7962.000000	4942.000000	4937.000000	4943.000000
6500.000000	158.000000	174.000000	1528.000000	38.000000	6294.000000	8175.000000	508.000000	2475.000000	525.000000	8178.000000	465.000000	1521.000000	1525.000000	6548.000000	6557.000000	8459.000000	6550.000000	6551.000000
2105.000000	5066.000000	2675.000000	5083.000000	5091.000000	5087.000000	4795.000000
5787.000000	5782.000000	9508.000000	698.000000	156.000000	1695.000000	7171.000000	7169.000000	3971.000000	672.000000	673.000000	3805.000000	2791.000000	2590.000000	104.000000	3967.000000	148.000000	2579.000000
9559.000000	9252.000000	5811.000000	9566.000000	9558.000000	5811.000000	5812.000000	9145.000000	9136.000000	9553.000000	5289.000000	298.000000	9135.000000	9125.000000	311.000000	8255.000000	708.000000	5801.000000
2276.000000	2066.000000	5747.000000	1900.000000	3988.000000	5706.000000	1882.000000	2115.000000	5714.000000	5702.000000	5505.000000	2286.000000	1977.000000	8056.000000	8033.000000	8038.000000	8035.000000
3032.000000	8463.000000	463.000000	6548.000000	6557.000000	8459.000000	6550.000000	6551.000000	8467.000000	8469.000000	8468.000000	8475.000000	8470.000000	1722.000000
3356.000000	2715.000000	3355.000000	2734.000000	2735.000000	2733.000000	3354.000000	3353.000000	2736.000000	6546.000000	6553.000000	6549.000000	6556.000000	6545.000000	356.000000	4537.000000	591.000000	560.000000	249.000000	7413.000000	661.000000	655.000000	660.000000	659.000000	674.000000	710.000000	9400.000000	9398.000000	7417.000000	9565.000000	9558.000000	9566.000000	3401.000000	9869.000000	308.000000	3433.000000	9563.000000	8236.000000	3404.000000	5292.000000	8259.000000	309.000000
9040.000000	9041.000000	777.000000	778.000000	9062.000000	3116.000000	3114.000000	293.000000
3343.000000	5377.000000	4613.000000	1422.000000	1385.000000	139.000000	2866.000000	3344.000000	5387.000000	5363.000000	5384.000000	5375.000000	2812.000000	4621.000000	5378.000000	3284.000000	3282.000000	1593.000000	419.000000	417.000000
4935.000000	7348.000000	7957.000000	4974.000000	4971.000000	9449.000000	9463.000000	2831.000000	98.000000	2823.000000	3110.000000	10045.000000	402.000000	443.000000	450.000000	466.000000	2450.000000	468.000000	249.000000	7409.000000	7414.000000	8306.000000	243.000000	244.000000	8491.000000	8493.000000	8477.000000	8493.000000	8491.000000	244.000000	243.000000	8306.000000	7412.000000	8529.000000	7415.000000	661.000000	674.000000	710.000000	3430.000000
2442.000000	432.000000	410.000000	413.000000	5411.000000
9121.000000	310.000000	8252.000000	311.000000	8255.000000	708.000000	9237.000000	9236.000000	9246.000000	9253.000000	9554.000000	9249.000000	9243.000000	9239.000000	9556.000000	9247.000000	9252.000000	9238.000000	1720.000000	2597.000000	3803.000000	702.000000	701.000000	5.000000	662.000000	87.000000	7407.000000	7408.000000	7410.000000	598.000000	600.000000	590.000000	385.000000	7406.000000	557.000000	483.000000	1377.000000	1506.000000	476.000000	473.000000	2457.000000	2442.000000	432.000000	410.000000
2796.000000	4080.000000	2797.000000	3664.000000	3665.000000	2798.000000	809.000000	650.000000	2642.000000	761.000000	370.000000	2631.000000	727.000000	621.000000	622.000000	617.000000	611.000000	618.000000	8181.000000	4253.000000
2775.000000	8238.000000	8239.000000	8243.000000	3347.000000	8243.000000	8241.000000	3405.000000	8236.000000	3404.000000	5292.000000	316.000000	8273.000000	8249.000000	8250.000000	776.000000	770.000000	771.000000
2821.000000	7325.000000	2817.000000	2762.000000	1262.000000	211.000000	4838.000000	4841.000000	4754.000000	2140.000000	4938.000000	7971.000000	4760.000000	213.000000	1357.000000	2185.000000	1260.000000	202.000000	2026.000000	1759.000000	203.000000	2166.000000	5332.000000	2033.000000	1868.000000	1889.000000	2203.000000	1972.000000	6664.000000	6662.000000	6664.000000	1347.000000	6643.000000	2010.000000	2148.000000	1771.000000	1944.000000	255.000000	2215.000000	2074.000000	2314.000000	254.000000	1839.000000	253.000000
1710.000000	1714.000000	9217.000000	9422.000000	7.000000	3408.000000	3413.000000	5282.000000	5286.000000	301.000000	3413.000000
9215.000000	9233.000000	3408.000000	3413.000000	306.000000	9573.000000	3414.000000	3402.000000	2776.000000	5294.000000	8237.000000	8302.000000	8301.000000	9131.000000	9138.000000	9140.000000	9146.000000
292.000000	291.000000	8726.000000	8753.000000	345.000000	8749.000000	948.000000	946.000000	945.000000	8234.000000	7420.000000
3905.000000	3909.000000	3904.000000	9883.000000	3912.000000	8640.000000	9887.000000	3908.000000	8647.000000	786.000000	787.000000	788.000000	8657.000000	725.000000	8665.000000	721.000000	726.000000	1681.000000	8860.000000	9452.000000	756.000000	738.000000	1656.000000	2575.000000	33.000000	1670.000000	3067.000000	3068.000000	1656.000000	2575.000000	2580.000000	223.000000
3187.000000	3304.000000	3528.000000	3526.000000	170.000000	169.000000
1603.000000	2193.000000	7735.000000	7729.000000	248.000000	1959.000000	7841.000000	2274.000000	2038.000000	2115.000000	5714.000000	5702.000000	5505.000000
7171.000000	7169.000000	3971.000000	672.000000	673.000000	3805.000000	2791.000000	2590.000000	104.000000	3967.000000	148.000000	2579.000000	1668.000000	2644.000000	9689.000000	4327.000000	9691.000000	585.000000	581.000000	8329.000000	599.000000	590.000000	586.000000	5854.000000	589.000000	385.000000	7406.000000	557.000000	483.000000	1377.000000	1506.000000	476.000000	473.000000	2457.000000	2442.000000	432.000000	410.000000	406.000000	409.000000	445.000000	450.000000
3181.000000	2834.000000	1975.000000	3167.000000	1343.000000	5416.000000	1343.000000	3569.000000	2205.000000	4805.000000	5057.000000	193.000000	5054.000000	5058.000000
8596.000000	8622.000000	8635.000000	744.000000	745.000000	1703.000000	342.000000	700.000000	341.000000	700.000000	342.000000	2816.000000	155.000000	742.000000	332.000000	5785.000000	9507.000000	156.000000
2563.000000
388.000000	5846.000000	5857.000000	352.000000	3026.000000	2755.000000	2754.000000	570.000000	6605.000000	584.000000	582.000000	3397.000000	1659.000000	9458.000000	1329.000000	9513.000000	2577.000000	667.000000	9551.000000	2794.000000	2791.000000
3124.000000	1743.000000	817.000000	818.000000	3454.000000	1735.000000	3476.000000
5185.000000	9731.000000	6579.000000	6571.000000	8844.000000	3094.000000	6476.000000	1579.000000	688.000000	6491.000000	6514.000000	735.000000	614.000000	615.000000	609.000000	38.000000	6294.000000	1545.000000	6292.000000	6295.000000	6299.000000	6296.000000	6297.000000	6298.000000	5837.000000	5838.000000	5840.000000	390.000000	8171.000000	527.000000	518.000000
248.000000	7840.000000	8500.000000	64.000000	5636.000000
951.000000	1593.000000	419.000000	417.000000	5411.000000	411.000000	424.000000	445.000000	450.000000	466.000000	2450.000000	468.000000
5837.000000	6306.000000	391.000000	8168.000000	8171.000000	527.000000	518.000000	517.000000	516.000000	3030.000000	3096.000000
9512.000000	667.000000	148.000000	223.000000	3965.000000
2737.000000	8192.000000	8201.000000	533.000000	143.000000	8202.000000	5860.000000	490.000000	491.000000	8174.000000	464.000000	4254.000000	367.000000	8187.000000	2765.000000	610.000000	613.000000	6523.000000	198.000000	734.000000
287.000000	307.000000	9222.000000	3686.000000	9215.000000	9233.000000
6403.000000	6359.000000	6392.000000	3605.000000	6360.000000	6761.000000	2760.000000	1414.000000	6357.000000	8802.000000	1405.000000	1400.000000	1421.000000	1407.000000
290.000000	313.000000	3686.000000	9215.000000	9233.000000	3408.000000	3413.000000	5282.000000	5286.000000	5281.000000	8532.000000	7433.000000	5280.000000	8412.000000	8410.000000	7419.000000
9575.000000	9576.000000	5804.000000	2594.000000	670.000000	1686.000000	147.000000	678.000000	3970.000000	669.000000	672.000000	9506.000000	1697.000000	1693.000000	741.000000	750.000000	1699.000000	1702.000000	107.000000	729.000000	711.000000	8600.000000	3135.000000	9268.000000
297.000000	300.000000	779.000000	775.000000	778.000000	7375.000000	290.000000	313.000000	3686.000000	8575.000000	3687.000000
676.000000	146.000000	147.000000	678.000000	3970.000000	669.000000	672.000000	673.000000	3805.000000	2786.000000	3804.000000	108.000000	3972.000000
8408.000000	9400.000000	696.000000	701.000000	670.000000	1686.000000	8440.000000	2594.000000
8459.000000	6550.000000	6551.000000	6554.000000	6547.000000	5393.000000	5396.000000	6554.000000	6547.000000	5393.000000	486.000000	5853.000000	3040.000000	488.000000	393.000000	392.000000	1520.000000	1510.000000	519.000000	528.000000
9237.000000	708.000000	5801.000000	331.000000	9107.000000	9242.000000	9110.000000
3373.000000	3379.000000	3081.000000	3076.000000	3083.000000	3084.000000	477.000000	1723.000000	480.000000	6557.000000	463.000000	6548.000000	9633.000000	3074.000000	3080.000000	9632.000000	3080.000000	3074.000000	478.000000	3082.000000	3084.000000	477.000000	1723.000000	480.000000	6557.000000	463.000000	9693.000000	469.000000	470.000000
4890.000000	4896.000000	4899.000000	5197.000000	3186.000000	3522.000000	3179.000000	2533.000000	3303.000000	3304.000000	3308.000000	3312.000000	3310.000000	3309.000000	3305.000000	170.000000	169.000000
2752.000000	3028.000000	566.000000	564.000000	3095.000000	3096.000000	3095.000000	3029.000000	3030.000000
10060.000000	1597.000000	1603.000000	2287.000000	8074.000000	5696.000000	3331.000000	5448.000000	8076.000000	2540.000000	9505.000000	3010.000000	8078.000000
7433.000000	8724.000000	947.000000	943.000000	941.000000	8979.000000	8986.000000	8989.000000	8739.000000	8580.000000	8723.000000	8715.000000	1738.000000	8296.000000	3477.000000	3476.000000	3475.000000	3474.000000	1744.000000	3473.000000	1745.000000	3505.000000
2775.000000	8238.000000	4496.000000	3350.000000	3349.000000	3346.000000	3348.000000	3349.000000	3350.000000	2389.000000	2391.000000	2778.000000	317.000000	5814.000000	5815.000000	2767.000000	2772.000000
3104.000000	3102.000000	5294.000000	8237.000000	8302.000000	8301.000000	9131.000000	9138.000000	9140.000000	9146.000000	8261.000000	8263.000000	3407.000000	9564.000000	308.000000	3433.000000	9563.000000	8236.000000	3404.000000	5292.000000	8259.000000	309.000000
723.000000	712.000000	636.000000	8354.000000	9679.000000	637.000000	634.000000	638.000000	653.000000	621.000000	622.000000	368.000000	142.000000	8184.000000	4256.000000	544.000000	143.000000	8202.000000	5860.000000	3098.000000
340.000000	9248.000000	9241.000000	9242.000000	9244.000000	9237.000000	9236.000000	9246.000000	9253.000000	9554.000000	9249.000000	9243.000000	5289.000000	8300.000000	8235.000000	5290.000000	2772.000000	9570.000000	5818.000000	2777.000000	2774.000000	3352.000000	3349.000000	3346.000000
8240.000000	5290.000000	5291.000000	5283.000000	9572.000000	8554.000000	5285.000000	3414.000000	3113.000000	9118.000000	3112.000000
1736.000000	8303.000000
661.000000	655.000000	656.000000	677.000000	144.000000	9512.000000	667.000000	148.000000	2579.000000	2577.000000	667.000000	148.000000	223.000000
9423.000000	8946.000000	345.000000	8749.000000	948.000000	8534.000000	8537.000000	8958.000000	8548.000000	8547.000000	4516.000000
6552.000000	3360.000000	1726.000000	5393.000000	5396.000000	1511.000000	3036.000000	3032.000000	3035.000000	9693.000000	469.000000	470.000000	474.000000	473.000000	2457.000000	2442.000000	432.000000	433.000000	6452.000000	242.000000	458.000000	456.000000	461.000000	1569.000000	1570.000000
5019.000000	5010.000000	5017.000000	5033.000000	5035.000000	189.000000	4803.000000	3166.000000	1975.000000	3167.000000
300.000000	779.000000	775.000000	3117.000000	3118.000000	3124.000000	1743.000000	817.000000	818.000000	3454.000000	3455.000000	10048.000000	822.000000	9151.000000	9181.000000	2990.000000
8636.000000	748.000000	744.000000	8605.000000	8606.000000	8628.000000	711.000000	730.000000	723.000000	712.000000	8670.000000	8665.000000	721.000000	726.000000	1681.000000	8860.000000	9452.000000	756.000000	738.000000	1656.000000	2575.000000	33.000000
655.000000	656.000000	677.000000	144.000000	2578.000000	2576.000000	3056.000000	3055.000000	664.000000	2586.000000	7411.000000	7408.000000	7410.000000
7405.000000	555.000000	560.000000	249.000000	7413.000000	661.000000	674.000000	710.000000	9400.000000	9398.000000	7417.000000	9565.000000	9558.000000	9566.000000	3401.000000	9869.000000	308.000000	3433.000000	9563.000000	3405.000000	5816.000000	2392.000000	2774.000000	3352.000000	3349.000000	3350.000000	3351.000000	9608.000000	3425.000000	3427.000000	9565.000000	9558.000000	9566.000000	3401.000000	9869.000000	308.000000	3433.000000	9563.000000	3405.000000	5816.000000	2777.000000	2778.000000	317.000000	8562.000000	8555.000000	8556.000000
1713.000000	301.000000	3413.000000	306.000000	9573.000000	3414.000000	3402.000000	8554.000000	8561.000000	8562.000000	8555.000000
2821.000000	1873.000000	1360.000000	4849.000000	2852.000000
9221.000000	9224.000000	9748.000000	306.000000	9573.000000	3414.000000	3402.000000	8554.000000	5285.000000	5284.000000	5288.000000	5282.000000	5286.000000	301.000000	3413.000000	306.000000	9573.000000	3414.000000	3402.000000	2776.000000	5294.000000	3102.000000	3108.000000	3107.000000	3108.000000	3102.000000	5294.000000	8237.000000	8302.000000	8301.000000	9131.000000	9138.000000	9140.000000	9146.000000	8261.000000	8263.000000	3407.000000	9564.000000	308.000000	3398.000000	3434.000000	3398.000000	9873.000000	7173.000000	7175.000000	3417.000000
9573.000000	3414.000000	3402.000000	2776.000000	5294.000000	8237.000000	8302.000000	8301.000000	9555.000000	9135.000000	9125.000000	311.000000	9246.000000	9253.000000	9554.000000	5778.000000	5782.000000	9508.000000	698.000000	156.000000	1695.000000	7171.000000	7169.000000	3971.000000	672.000000	673.000000	3805.000000	2791.000000	2590.000000	104.000000	3967.000000	148.000000	2579.000000	1668.000000	2644.000000	9689.000000	568.000000	585.000000	581.000000	569.000000	2737.000000	8192.000000
9171.000000	9208.000000	9162.000000	1740.000000	1739.000000	8717.000000
4250.000000	575.000000	573.000000	3808.000000	572.000000	620.000000	8674.000000	728.000000	8685.000000	9681.000000	32.000000	635.000000	637.000000	634.000000	638.000000	653.000000	8216.000000
5815.000000	5818.000000	2777.000000	2778.000000	317.000000	5814.000000	317.000000	8562.000000	319.000000
4476.000000	4478.000000	6524.000000	734.000000	735.000000	614.000000	615.000000	609.000000	38.000000	6294.000000	8175.000000	508.000000	492.000000	538.000000	539.000000
9575.000000	9576.000000	5804.000000	2594.000000	670.000000	5806.000000	671.000000	662.000000	87.000000	2586.000000	7411.000000	7408.000000	7410.000000	598.000000	115.000000	8336.000000	578.000000	569.000000	2737.000000
334.000000	9262.000000	3478.000000	773.000000	774.000000	780.000000	775.000000	3117.000000	3118.000000	3124.000000	1743.000000	3473.000000	1744.000000
2575.000000	2580.000000	3964.000000	2579.000000	2577.000000	667.000000	148.000000	2579.000000	2577.000000	9274.000000	2578.000000	2576.000000	3056.000000	3055.000000
440.000000	410.000000	406.000000	4.000000	398.000000	127.000000	2824.000000	1469.000000	4711.000000	4701.000000	4712.000000	4716.000000	4727.000000	1420.000000	4544.000000	7376.000000	4687.000000	4680.000000
5794.000000	9127.000000	9244.000000	9237.000000	708.000000	9237.000000	9236.000000	9246.000000	9253.000000	9125.000000	311.000000	9246.000000	9253.000000	9554.000000	9249.000000	9243.000000	9239.000000
6389.000000	3343.000000	5377.000000	5364.000000	4613.000000	1422.000000	1385.000000	4573.000000	2853.000000	2921.000000	2922.000000	3536.000000	3541.000000	3535.000000	3540.000000
48.000000	3167.000000	3170.000000	3166.000000	1975.000000	4898.000000	4978.000000	4982.000000	49.000000	96.000000	97.000000	5277.000000	1757.000000	216.000000	9449.000000	9463.000000	2831.000000	217.000000	218.000000	3583.000000	218.000000	4547.000000	151.000000	4716.000000	4727.000000	4720.000000	4719.000000	269.000000	269.000000
2205.000000	4805.000000	5057.000000	5052.000000	5049.000000	7355.000000	5055.000000	3521.000000	3179.000000	2533.000000	3303.000000	3304.000000	3308.000000	3312.000000	3319.000000	1427.000000	1430.000000
678.000000	676.000000	146.000000	9457.000000	5806.000000	671.000000	662.000000	663.000000	664.000000	87.000000	7407.000000	7408.000000	7410.000000	598.000000	600.000000	590.000000	586.000000	5854.000000	589.000000	4417.000000	4421.000000	604.000000	6545.000000	2397.000000	630.000000	2395.000000	2501.000000	2499.000000
4312.000000	4314.000000	83.000000	149.000000	3975.000000	9770.000000	1655.000000	737.000000	718.000000	714.000000	715.000000	726.000000	719.000000	1671.000000	8599.000000	124.000000	126.000000	8850.000000	125.000000	1671.000000	8599.000000	27.000000	729.000000	711.000000	8600.000000	3135.000000	8618.000000	8613.000000	730.000000	27.000000	729.000000	711.000000	8600.000000	8603.000000	3136.000000	3135.000000	9268.000000
8264.000000	310.000000	9121.000000	310.000000	8252.000000	311.000000	9246.000000	9253.000000	9125.000000
1636.000000	7200.000000	1478.000000	1440.000000	1482.000000	4213.000000	176.000000	1558.000000	694.000000	687.000000	4334.000000	647.000000	8383.000000	764.000000
36.000000	1384.000000	3280.000000	9901.000000	3337.000000	4713.000000	1403.000000	1415.000000	4699.000000
1086.000000	587.000000	597.000000	600.000000	590.000000	385.000000	7406.000000	557.000000	483.000000	1377.000000	1506.000000	476.000000	473.000000	2457.000000	2442.000000	432.000000	410.000000	413.000000	425.000000	6415.000000	421.000000	2433.000000
608.000000	758.000000	757.000000	8697.000000	8711.000000	2637.000000	2630.000000	8701.000000	8702.000000	8697.000000	8711.000000	8698.000000	8710.000000	2636.000000	9658.000000	2639.000000
551.000000	562.000000	550.000000	555.000000	560.000000	249.000000	7413.000000	661.000000	674.000000	675.000000	147.000000	678.000000	3970.000000
1658.000000	1328.000000	2576.000000	677.000000	144.000000	9512.000000	667.000000	148.000000
700.000000	8638.000000	747.000000	748.000000	744.000000	745.000000	1703.000000	342.000000	700.000000	8638.000000	747.000000	748.000000	744.000000	8605.000000	8606.000000	8628.000000	8600.000000	3135.000000	9268.000000	762.000000	3711.000000
8217.000000	2381.000000	8220.000000	3961.000000	3957.000000	831.000000	3956.000000	4200.000000	4195.000000	9705.000000	832.000000	4198.000000	9725.000000	4191.000000	3955.000000	6493.000000	9717.000000	6485.000000	6458.000000	6460.000000	6481.000000	268.000000	6507.000000
3563.000000	1434.000000	217.000000	218.000000	4547.000000	151.000000	4716.000000	4727.000000
3941.000000	3913.000000	3947.000000	434.000000	436.000000	438.000000	430.000000	431.000000	442.000000	6452.000000	10025.000000	242.000000	2476.000000	460.000000	2478.000000	2477.000000	2472.000000
2445.000000	2470.000000	2472.000000	2477.000000	2479.000000	497.000000	495.000000	6540.000000	9697.000000	6537.000000	2480.000000	6292.000000	6295.000000	6299.000000
2752.000000	576.000000	2755.000000	2754.000000	570.000000	6605.000000	584.000000	582.000000	3397.000000	1659.000000	9458.000000	1329.000000	9513.000000	2577.000000	667.000000	9551.000000	2794.000000	1690.000000	9549.000000	668.000000
3516.000000	3175.000000	5055.000000	3515.000000	3520.000000	2044.000000	4728.000000	95.000000	34.000000	97.000000	5277.000000	98.000000	1340.000000	6946.000000	6939.000000	1990.000000
174.000000	1528.000000	38.000000	6294.000000	8175.000000	508.000000	492.000000	538.000000	541.000000	8161.000000	109.000000	8160.000000	531.000000	6611.000000	6605.000000	584.000000	582.000000	3397.000000	1659.000000	9458.000000
2675.000000	5091.000000	5087.000000	4795.000000	2841.000000
1709.000000	8941.000000	1710.000000	1714.000000	9217.000000	9422.000000	7.000000	3408.000000	9748.000000	3112.000000	9116.000000
8243.000000	3347.000000	9563.000000	8236.000000	3404.000000	9564.000000	9240.000000	9245.000000	9557.000000	5812.000000	9247.000000	9560.000000	9561.000000	5777.000000
2975.000000	1205.000000	8289.000000	3450.000000	936.000000	10058.000000	10057.000000	2988.000000	10002.000000	9999.000000	8839.000000	1052.000000	8842.000000	10004.000000	10005.000000	3850.000000
5283.000000	9572.000000	8554.000000	5285.000000	3414.000000	3402.000000	2776.000000	5290.000000	5291.000000	5283.000000	9572.000000	8554.000000	5285.000000	3414.000000	3113.000000	3115.000000	296.000000	289.000000	7371.000000	929.000000	930.000000	783.000000	9035.000000	785.000000	769.000000	771.000000	1330.000000	9258.000000	9256.000000	9263.000000	9092.000000	9083.000000	9081.000000	9091.000000
6400.000000	6405.000000	1194.000000	951.000000	1593.000000	419.000000	417.000000	5411.000000	411.000000	424.000000	445.000000	450.000000	466.000000	2450.000000	468.000000
69.000000	68.000000	5322.000000	1274.000000	2849.000000	5632.000000	2848.000000	8093.000000	5565.000000	9769.000000	5548.000000	5552.000000	5544.000000	7534.000000	7530.000000	7538.000000	7528.000000	7527.000000
9563.000000	8236.000000	3404.000000	9564.000000	9240.000000	9245.000000	9557.000000	5812.000000	9247.000000	9252.000000	5811.000000	9566.000000	3401.000000	3401.000000	9869.000000	308.000000	3433.000000	9240.000000	9245.000000	9557.000000	5812.000000	9247.000000	9252.000000	9238.000000	1720.000000	2597.000000	3803.000000	702.000000	701.000000	5.000000	662.000000	87.000000	7407.000000	563.000000	12.000000	1507.000000	2442.000000	432.000000	410.000000	406.000000	4.000000	398.000000	127.000000	5414.000000	4885.000000	1466.000000	1469.000000	4711.000000	4701.000000	4712.000000
353.000000	2437.000000	2444.000000	2447.000000	2451.000000	2453.000000	2454.000000	475.000000	474.000000	3031.000000	1524.000000	520.000000	8169.000000
821.000000	3453.000000	3466.000000	815.000000	772.000000	8257.000000	8270.000000	316.000000	8242.000000	8263.000000	3407.000000
2460.000000	2461.000000	2464.000000	2466.000000	2465.000000	2462.000000	2462.000000	2463.000000	465.000000	471.000000	472.000000	475.000000	474.000000	3031.000000	1524.000000	5856.000000	5848.000000	5852.000000
5282.000000	5286.000000	301.000000	3413.000000	306.000000	9573.000000	3414.000000	3402.000000	2776.000000	5294.000000	8237.000000	8302.000000	8301.000000	9555.000000	298.000000	9249.000000	5778.000000	5782.000000
9090.000000	9087.000000	9079.000000	9093.000000	9251.000000	7404.000000	3478.000000	773.000000	774.000000	780.000000	775.000000	778.000000	7375.000000	290.000000	313.000000	3686.000000	9215.000000	9233.000000	3408.000000	3413.000000	5282.000000	5286.000000	5281.000000	8532.000000	7433.000000	5280.000000
4418.000000	4450.000000	4428.000000	4422.000000	4415.000000	551.000000	562.000000	550.000000	555.000000	560.000000	249.000000	7413.000000	661.000000	674.000000	675.000000	147.000000	678.000000	3970.000000	669.000000	672.000000	9506.000000	1697.000000	1693.000000	741.000000	750.000000	751.000000
4647.000000	4624.000000	3384.000000	3391.000000	436.000000	438.000000	435.000000	2443.000000	2450.000000	2451.000000	2453.000000	2454.000000	475.000000	485.000000	7405.000000	555.000000	560.000000	601.000000	594.000000	1088.000000
5087.000000	4795.000000	2841.000000	4788.000000	195.000000	8788.000000	2857.000000	137.000000	138.000000	4692.000000	3549.000000	3560.000000	2922.000000	2854.000000	139.000000	2866.000000	3344.000000	5387.000000	5363.000000	5384.000000	5375.000000	2812.000000	3285.000000	3284.000000	3338.000000	3281.000000	3280.000000	3279.000000	36.000000	1384.000000	3286.000000	3288.000000	3289.000000	3288.000000
8349.000000	2792.000000	8377.000000	8663.000000	8654.000000	8659.000000	8656.000000	8664.000000	8665.000000	721.000000	726.000000	1681.000000	1679.000000	1679.000000	1681.000000	8860.000000	9452.000000	756.000000	738.000000	739.000000	2589.000000	2582.000000
750.000000	1699.000000	1702.000000	107.000000	729.000000	711.000000	730.000000	723.000000	712.000000
438.000000	430.000000	431.000000	442.000000	6452.000000	242.000000	458.000000	456.000000	461.000000	1570.000000	422.000000	428.000000	9861.000000	951.000000
5614.000000	7537.000000	7531.000000	7534.000000	7530.000000	1970.000000	7473.000000	7484.000000	5547.000000	5534.000000	181.000000	5546.000000	8101.000000	183.000000	8104.000000	1897.000000	2846.000000
8646.000000	350.000000	8639.000000	3142.000000	8598.000000	3141.000000	3136.000000	3135.000000	8618.000000	8613.000000	723.000000	712.000000	8670.000000	716.000000	789.000000
2358.000000	2350.000000	3324.000000	3323.000000	3316.000000	3313.000000	3307.000000	3302.000000	3300.000000	3299.000000	3298.000000	2869.000000	167.000000
1351.000000	690.000000	685.000000	6514.000000	735.000000	614.000000	615.000000	609.000000	38.000000	6294.000000
6656.000000	1346.000000	1347.000000	6643.000000	2010.000000	2148.000000
1377.000000	1506.000000	476.000000	473.000000	2457.000000	2442.000000	432.000000	433.000000	2414.000000	9935.000000	2416.000000	2415.000000
7727.000000	5902.000000	5904.000000	5926.000000	5907.000000	5895.000000	182.000000	69.000000	5941.000000
322.000000	321.000000	303.000000	323.000000	320.000000	8556.000000	8565.000000
1709.000000	8941.000000	1710.000000	1710.000000	1714.000000	9217.000000	9422.000000	7.000000	3408.000000	3413.000000	306.000000	9573.000000	3414.000000	3402.000000	2776.000000	5290.000000	2772.000000	9570.000000	5818.000000	9567.000000	8236.000000	3404.000000	9564.000000	308.000000	3398.000000	9873.000000
6605.000000	584.000000	8329.000000	6606.000000	6595.000000	3543.000000	2754.000000	2752.000000	576.000000
4702.000000	4703.000000	1587.000000	1586.000000	411.000000	424.000000	445.000000	450.000000	466.000000	2450.000000	468.000000	485.000000	7405.000000	555.000000	560.000000	601.000000	596.000000	597.000000	115.000000	8335.000000	8326.000000	8330.000000
2525.000000	1086.000000	587.000000	597.000000	600.000000	590.000000	385.000000	7406.000000	557.000000	483.000000	1377.000000	1506.000000	476.000000	473.000000	2457.000000	2442.000000	432.000000	433.000000
731.000000	732.000000	733.000000	652.000000	621.000000	571.000000	371.000000	4250.000000	575.000000	2738.000000	574.000000
6434.000000	6428.000000	6821.000000	9732.000000	2401.000000	841.000000	2648.000000	2647.000000	6755.000000	3596.000000	105.000000	4563.000000	106.000000	1432.000000	1428.000000	1331.000000	93.000000	5108.000000	5100.000000	197.000000	2855.000000	94.000000	3516.000000	5487.000000	1983.000000	193.000000	5054.000000	3510.000000
3947.000000	434.000000	436.000000	438.000000	430.000000	431.000000	442.000000	6452.000000	242.000000	458.000000	456.000000	461.000000
95.000000	34.000000	2823.000000	2671.000000	2670.000000	1369.000000	130.000000	4884.000000	4888.000000	4572.000000	1441.000000	4605.000000	3537.000000
351.000000	8631.000000	3137.000000	8610.000000	3134.000000	8595.000000	8635.000000	744.000000	745.000000	747.000000	8392.000000	9260.000000	9251.000000	7404.000000	3478.000000	773.000000	8257.000000	8270.000000	316.000000	8242.000000	8263.000000	3407.000000	9564.000000	308.000000	3433.000000	9563.000000	8236.000000	9569.000000
9237.000000	9236.000000	9246.000000	9253.000000	9554.000000	9249.000000	9243.000000	9239.000000
7536.000000	7509.000000	7706.000000	7494.000000	5528.000000	5545.000000	5525.000000	3213.000000	3224.000000	60.000000	3211.000000	5513.000000	7601.000000	7629.000000	5523.000000	5514.000000	1806.000000	5511.000000	5509.000000	5685.000000	5504.000000	5494.000000	1846.000000	1895.000000	5312.000000	5667.000000	7808.000000	5310.000000	7814.000000	5318.000000	2146.000000	7822.000000	7821.000000	8048.000000	7820.000000	7813.000000	1616.000000	1599.000000	1609.000000	1607.000000	3191.000000
2393.000000	5398.000000	2497.000000	3810.000000	4527.000000	2396.000000	2397.000000	4445.000000	2730.000000	4442.000000	6549.000000	559.000000	355.000000	1724.000000	623.000000	3360.000000	1726.000000	6558.000000	6558.000000	1726.000000	5393.000000	5396.000000	6554.000000	6547.000000	5393.000000	486.000000	5853.000000	3040.000000	488.000000	5850.000000	5853.000000	5847.000000	5849.000000	3100.000000	3096.000000	3095.000000	3029.000000	523.000000	522.000000	517.000000	516.000000
3126.000000	8644.000000	8615.000000	8624.000000	3479.000000	773.000000	774.000000	780.000000	775.000000	778.000000	9062.000000	3116.000000	3114.000000	293.000000	9571.000000	3402.000000	8554.000000	8561.000000	5813.000000
658.000000	677.000000	144.000000	9512.000000	667.000000	148.000000
3394.000000	3396.000000	598.000000	600.000000
742.000000	746.000000	9105.000000	155.000000	1706.000000	2842.000000	3984.000000	1701.000000	750.000000	751.000000	740.000000	3981.000000	752.000000	55.000000	2591.000000	9283.000000	9299.000000
5646.000000	9.000000	4993.000000	4990.000000	2570.000000	2534.000000	11.000000	4950.000000	7050.000000	2537.000000	2535.000000	4804.000000	4815.000000	4748.000000	5416.000000	1343.000000	3578.000000	4818.000000	4823.000000	1344.000000	1954.000000	4728.000000	95.000000	34.000000	97.000000	5277.000000	98.000000	1340.000000	4763.000000	2826.000000	2823.000000	3110.000000	3111.000000	10045.000000	10044.000000	402.000000	443.000000	444.000000	445.000000	1323.000000	1324.000000	3921.000000	3932.000000	9439.000000	3939.000000	3928.000000	439.000000	437.000000	1325.000000	4665.000000
3805.000000	2791.000000	2590.000000	104.000000	3967.000000	148.000000	2579.000000	1668.000000	2644.000000	9689.000000	568.000000	9690.000000	569.000000	2737.000000	8192.000000	8201.000000	533.000000	143.000000	8202.000000	5860.000000	490.000000	120.000000	508.000000	492.000000	538.000000	539.000000	542.000000	8172.000000
6524.000000	734.000000	735.000000	614.000000
5323.000000	25.000000	7748.000000	7750.000000	8498.000000	7751.000000
1328.000000	2576.000000	3056.000000	3055.000000	3055.000000	664.000000	87.000000	2586.000000	2586.000000	7411.000000	7408.000000	8345.000000	8338.000000	1189.000000	7411.000000	7408.000000	7410.000000	598.000000	600.000000	590.000000	385.000000	7406.000000
1462.000000	1471.000000	1465.000000	5874.000000	5869.000000	5871.000000	1458.000000	4880.000000	1364.000000	1365.000000	9610.000000	128.000000	129.000000	3110.000000	10045.000000	10044.000000	402.000000
7399.000000	7535.000000	7529.000000	7669.000000	7532.000000	7718.000000	7666.000000	7537.000000	7531.000000	7464.000000	7486.000000	5620.000000	5535.000000	2131.000000	1957.000000	2155.000000	2052.000000	2143.000000	2152.000000	2084.000000	1991.000000
9632.000000	3086.000000	3086.000000	272.000000	2438.000000	2439.000000	2447.000000	2451.000000	2448.000000	2448.000000	2453.000000	2454.000000	475.000000	485.000000	7405.000000	555.000000	560.000000	249.000000	7413.000000	661.000000	655.000000	656.000000	677.000000	9292.000000	9868.000000	1660.000000
113.000000	4269.000000	4279.000000	39.000000	40.000000	8158.000000	8153.000000	8156.000000	8173.000000	548.000000	490.000000	120.000000	508.000000	2475.000000	525.000000	8178.000000	465.000000	471.000000	2457.000000	2442.000000	2445.000000
450.000000	448.000000	441.000000	6452.000000
2583.000000	1328.000000	2753.000000	2748.000000	9459.000000	9458.000000	99.000000
2840.000000	196.000000	4784.000000	4785.000000	3180.000000	195.000000	8788.000000	2857.000000	250.000000	2533.000000	3303.000000	3304.000000	3308.000000	3312.000000	3310.000000	3314.000000
2931.000000	2972.000000	2971.000000	7195.000000
3090.000000	3093.000000	3092.000000	9736.000000	267.000000	2627.000000	2622.000000	2624.000000	6512.000000	615.000000	609.000000	38.000000	6294.000000	8175.000000	508.000000	492.000000	538.000000	541.000000	8161.000000	109.000000	8160.000000	531.000000	6611.000000	3397.000000	1659.000000	9458.000000	1329.000000
2775.000000	8238.000000	8239.000000	8243.000000	8241.000000	3405.000000	8236.000000	3404.000000	5292.000000	316.000000	8242.000000
7432.000000	8724.000000	947.000000	943.000000	941.000000	8979.000000
655.000000	656.000000	677.000000	9292.000000	9868.000000	1660.000000
5305.000000	5315.000000	5723.000000	3995.000000	5731.000000	5732.000000	5734.000000	8036.000000	1882.000000	5716.000000	1812.000000	2165.000000
1685.000000	1689.000000	1687.000000	5806.000000	671.000000	1684.000000	2585.000000	663.000000	664.000000	87.000000	7407.000000	563.000000	12.000000	590.000000	586.000000
4326.000000	573.000000	3808.000000	572.000000	620.000000	8674.000000	728.000000	608.000000	758.000000	757.000000	8697.000000	8711.000000	2637.000000	8702.000000	759.000000	4328.000000	2634.000000
8844.000000	3094.000000	3089.000000	3090.000000	3093.000000	3092.000000	9736.000000	267.000000	2627.000000	6525.000000	268.000000	6507.000000	616.000000	174.000000
2425.000000	2426.000000	2429.000000	462.000000	5392.000000	2476.000000	460.000000	6535.000000	9697.000000	9698.000000	9701.000000	6532.000000	6529.000000	457.000000	1543.000000	1538.000000
2381.000000	8220.000000	6319.000000	3954.000000	831.000000	3956.000000	4200.000000	4195.000000	9705.000000	832.000000	4198.000000	9725.000000	4191.000000	3955.000000	6493.000000	161.000000	9704.000000	9703.000000	9702.000000	9711.000000	174.000000	158.000000	6500.000000
6527.000000	513.000000	492.000000	538.000000	541.000000	8161.000000	109.000000	8160.000000	531.000000	6611.000000	3397.000000
1657.000000	1661.000000	1655.000000	737.000000	718.000000	717.000000	8677.000000	9684.000000	639.000000	633.000000	632.000000	3806.000000	82.000000	4274.000000	4291.000000	4301.000000	4302.000000	4289.000000	4298.000000	4313.000000	4288.000000	4307.000000
451.000000	452.000000	3072.000000	3071.000000	438.000000	430.000000	431.000000	442.000000	6452.000000	242.000000	458.000000	456.000000	461.000000	1570.000000	1592.000000	1578.000000	1585.000000	2376.000000	1576.000000	1582.000000	10036.000000	10037.000000
3940.000000	3920.000000	9524.000000	9526.000000	2410.000000	446.000000	2413.000000	4635.000000	447.000000	3943.000000	3929.000000	3947.000000	434.000000	436.000000	438.000000	430.000000	431.000000	442.000000	466.000000	2450.000000	2451.000000	2453.000000	2454.000000	475.000000	474.000000	3031.000000	1524.000000	520.000000	8169.000000	514.000000	515.000000	8174.000000	464.000000	4254.000000	367.000000	8187.000000	2765.000000	610.000000	613.000000	6523.000000	731.000000	732.000000	733.000000	654.000000	4353.000000	2633.000000
323.000000	320.000000	8556.000000	302.000000	9858.000000	2362.000000	9857.000000	2388.000000	318.000000	9608.000000	3425.000000	5.000000	662.000000	87.000000	7407.000000	563.000000	12.000000	590.000000	385.000000	7406.000000	557.000000	483.000000	1377.000000	1506.000000	476.000000	473.000000	2457.000000	2442.000000	432.000000	433.000000	6452.000000	242.000000	458.000000	456.000000	461.000000	1570.000000
402.000000	443.000000
786.000000	787.000000	788.000000	8657.000000	725.000000	8665.000000	721.000000	726.000000	1681.000000	8860.000000	9452.000000	756.000000	738.000000	1656.000000	2575.000000	2580.000000	3964.000000	2579.000000	2577.000000	667.000000	148.000000
300.000000	330.000000	8244.000000	299.000000	309.000000	316.000000	8242.000000	8263.000000	3407.000000	9564.000000	308.000000	3433.000000	9563.000000	3405.000000	5816.000000	2777.000000	2778.000000	5815.000000	5818.000000	9567.000000	9568.000000	9569.000000	8240.000000
615.000000	609.000000	38.000000	6294.000000	8175.000000	508.000000	2475.000000	525.000000	526.000000	519.000000	518.000000	393.000000	5852.000000	8451.000000	1378.000000	1506.000000	476.000000	473.000000	2457.000000	2458.000000	2456.000000	2449.000000
6657.000000	2153.000000	2308.000000	1829.000000	2310.000000	1648.000000	2272.000000	2211.000000
3720.000000	1052.000000	8842.000000	10004.000000	10005.000000	3850.000000	3834.000000	3836.000000
5058.000000	5057.000000	193.000000	3160.000000	3178.000000	4737.000000	4792.000000	2554.000000
9724.000000	9726.000000	4198.000000	9725.000000	160.000000	9719.000000	10038.000000	2627.000000	2622.000000	2624.000000	6512.000000	615.000000	609.000000	610.000000	1327.000000	381.000000	8188.000000	8190.000000	8185.000000
7412.000000	8529.000000	7415.000000	661.000000	655.000000	660.000000	659.000000	674.000000	710.000000	3430.000000	767.000000
3719.000000	3837.000000	3834.000000	10006.000000
3259.000000	6197.000000	84.000000	85.000000	3267.000000	6193.000000	3275.000000	6200.000000	6204.000000	5896.000000	5901.000000	89.000000	5903.000000	6202.000000	3259.000000	283.000000	282.000000	3012.000000	3264.000000	5926.000000	5927.000000	3251.000000	231.000000	5902.000000	7728.000000	5902.000000	231.000000	7729.000000
6550.000000	6551.000000	6554.000000	6547.000000	5393.000000	486.000000
3476.000000	3475.000000	821.000000	3453.000000	3466.000000	815.000000	772.000000	8257.000000	8270.000000	316.000000	8242.000000	8265.000000	310.000000	8252.000000	311.000000	9246.000000
268.000000	6507.000000	616.000000	174.000000	1528.000000	38.000000	6294.000000	8175.000000	508.000000	492.000000	538.000000	541.000000	8161.000000	109.000000	8160.000000	8159.000000	3098.000000	8167.000000
7729.000000	7735.000000	7730.000000	3001.000000	7741.000000	3004.000000	8071.000000	3007.000000	3003.000000	5696.000000
1351.000000	690.000000	685.000000	689.000000	684.000000	4334.000000	4355.000000	4351.000000	4336.000000	4362.000000	4359.000000	760.000000	757.000000	8697.000000	8711.000000	8698.000000	8710.000000	2636.000000
5062.000000	5070.000000	5071.000000	5068.000000	5067.000000	5088.000000	5051.000000	5078.000000	5060.000000
9632.000000	3080.000000	3074.000000	478.000000	3082.000000	3380.000000	3077.000000	3379.000000	3081.000000	3076.000000	4649.000000	3079.000000	9305.000000	1146.000000	1147.000000	1124.000000	1093.000000	1092.000000	1095.000000	1096.000000
3823.000000	2931.000000	3449.000000	7183.000000	1201.000000	3450.000000	936.000000	10058.000000	10057.000000	2988.000000	10002.000000	9999.000000	8839.000000
2753.000000	2748.000000	9459.000000	1329.000000	9513.000000	2577.000000	667.000000	148.000000	2579.000000	1668.000000	2644.000000	9689.000000	4327.000000	4293.000000	4307.000000
7537.000000	7531.000000	7534.000000	7530.000000	1970.000000	7473.000000	7484.000000	5547.000000	5534.000000	181.000000	5546.000000	8101.000000	183.000000	8104.000000	1897.000000	2846.000000	74.000000	6138.000000	4551.000000	9657.000000	6138.000000	4551.000000	9657.000000	4550.000000	4552.000000
6524.000000	734.000000	735.000000	614.000000	615.000000	609.000000	38.000000	6294.000000	8175.000000
3408.000000	3413.000000	306.000000	9748.000000	9748.000000	306.000000	9573.000000	3414.000000	3402.000000	2776.000000	5290.000000	5291.000000	2776.000000	5294.000000	8237.000000	8302.000000	8301.000000	9131.000000	9138.000000	9140.000000	9146.000000	8261.000000	8263.000000	3407.000000	9564.000000	308.000000	3398.000000	9873.000000	7173.000000	7175.000000	3417.000000
5845.000000	520.000000	8169.000000	8164.000000	6308.000000	6295.000000	543.000000	6293.000000	8158.000000	8153.000000	8156.000000	230.000000
264.000000	8700.000000	8707.000000	8703.000000	263.000000	364.000000	8707.000000	8703.000000	8709.000000	8699.000000	8708.000000	8701.000000	8702.000000	759.000000	761.000000	370.000000	2631.000000	727.000000	621.000000	571.000000	572.000000	9686.000000	3806.000000	82.000000	583.000000	3397.000000	1659.000000	9458.000000	1329.000000	9513.000000	9274.000000	2578.000000	2576.000000	677.000000	9292.000000	9868.000000	1685.000000	1689.000000	1688.000000
6524.000000	734.000000	735.000000	614.000000	615.000000	609.000000	610.000000	1327.000000	1531.000000	611.000000	612.000000	2863.000000
4293.000000	4327.000000	9691.000000	585.000000	581.000000	569.000000	4326.000000	573.000000	3808.000000	4250.000000	575.000000	2738.000000	574.000000
2884.000000	6804.000000	1467.000000	1455.000000	6807.000000	6805.000000	6812.000000	6810.000000	9666.000000	6811.000000	7919.000000	7922.000000	2356.000000	2353.000000	7911.000000	2339.000000	7913.000000
2466.000000	2465.000000	2462.000000	2463.000000	465.000000	471.000000	472.000000	475.000000	485.000000	7405.000000	555.000000	560.000000	249.000000	7413.000000	661.000000	674.000000	710.000000	9400.000000	9398.000000	7417.000000	9565.000000	9558.000000	5811.000000	5812.000000	9145.000000	9136.000000	9553.000000	8300.000000	8235.000000	5290.000000	5291.000000	5283.000000	9572.000000	8554.000000	5285.000000	3414.000000	3113.000000	9118.000000	3112.000000
4876.000000	1457.000000	1458.000000	4880.000000	1364.000000	1365.000000	9610.000000	128.000000	129.000000	3110.000000	3111.000000	10045.000000	402.000000	443.000000	450.000000	448.000000	441.000000	466.000000	2450.000000	2451.000000	2453.000000	2454.000000	475.000000	485.000000	484.000000	5853.000000	3040.000000	488.000000	393.000000	518.000000	517.000000	516.000000
218.000000	4547.000000	151.000000	4716.000000	4727.000000	4720.000000	4719.000000	4718.000000	4722.000000	4724.000000	4723.000000
5854.000000	388.000000	5846.000000	387.000000	552.000000	567.000000	566.000000	564.000000	565.000000
1658.000000	2748.000000	9459.000000	9458.000000	99.000000	2645.000000	100.000000
644.000000	642.000000	643.000000	4333.000000	4328.000000	2634.000000	4329.000000	691.000000	692.000000	2379.000000	6328.000000	2369.000000	6428.000000	6437.000000	6832.000000	9729.000000	9710.000000	9708.000000	6312.000000	8219.000000	833.000000	5183.000000	6310.000000	10039.000000	6322.000000	6313.000000	826.000000	1582.000000	1557.000000	827.000000	2375.000000	1547.000000	828.000000	6422.000000	829.000000	830.000000	1380.000000	3293.000000	834.000000	1411.000000	6413.000000	1384.000000	3280.000000	9901.000000	3337.000000	4713.000000	4708.000000	4715.000000	4700.000000	150.000000
4278.000000	8186.000000	619.000000	1530.000000	2863.000000	2864.000000	368.000000	532.000000	8198.000000	369.000000	571.000000	572.000000	9686.000000	632.000000	640.000000	754.000000	737.000000	718.000000	717.000000	754.000000	737.000000	718.000000	714.000000	715.000000	726.000000	719.000000	8670.000000	8665.000000	721.000000	713.000000	714.000000	1681.000000	1679.000000	1679.000000	1681.000000	8860.000000	9452.000000	756.000000	738.000000	739.000000	755.000000
587.000000	597.000000	600.000000	590.000000	586.000000	5854.000000	589.000000	4417.000000	4421.000000	604.000000	6545.000000	2397.000000	630.000000	2698.000000	1725.000000	2701.000000	2700.000000	2699.000000
8619.000000	3144.000000	749.000000	9078.000000	797.000000	3460.000000	3461.000000	3465.000000	816.000000	1745.000000
2865.000000	4696.000000	4705.000000	6953.000000	6961.000000	6973.000000	2867.000000	2866.000000	1422.000000	1385.000000	4573.000000	2853.000000	2921.000000	2871.000000	3552.000000	3551.000000	4723.000000	4726.000000	5158.000000	4725.000000	2350.000000	2923.000000	4560.000000	3598.000000	132.000000	133.000000	4569.000000	2352.000000	2360.000000	4555.000000	2358.000000	8768.000000	8796.000000	2361.000000	2342.000000	8768.000000
2241.000000	2241.000000	1847.000000	2200.000000	2257.000000	2288.000000	5484.000000	5566.000000	5557.000000	7466.000000	5556.000000	7450.000000	5553.000000	5550.000000
2.000000	3.000000	9579.000000	9578.000000	9562.000000	9559.000000	9252.000000	5811.000000	9566.000000	3401.000000	9869.000000	308.000000	3433.000000	9563.000000	3405.000000	5816.000000	2777.000000	2778.000000	5815.000000	5818.000000	9567.000000
3736.000000	2893.000000	2895.000000	2889.000000	2884.000000	6804.000000	1467.000000	1455.000000	6807.000000	4179.000000	1362.000000	6811.000000	8789.000000	4565.000000	4562.000000	4569.000000	2352.000000	2360.000000	4555.000000	2358.000000	2350.000000	3324.000000	3318.000000	3317.000000	4579.000000
7414.000000	7413.000000	661.000000	674.000000	710.000000	9400.000000	696.000000	2597.000000	3803.000000	702.000000	703.000000	9401.000000	709.000000	9565.000000	9558.000000	9566.000000	3401.000000
3029.000000	523.000000	522.000000	527.000000	528.000000
3810.000000	4527.000000	2396.000000	2397.000000	630.000000	2395.000000	2501.000000	2499.000000	2494.000000	5405.000000	1184.000000	1096.000000	1108.000000	1107.000000	3358.000000	1106.000000
4665.000000	1325.000000	3946.000000	4675.000000	4639.000000	4641.000000	4624.000000	3384.000000	3391.000000	436.000000	438.000000	430.000000	431.000000	442.000000	6452.000000	242.000000	458.000000	456.000000	461.000000
534.000000	8195.000000	362.000000	575.000000	573.000000	4255.000000	4287.000000	82.000000	4274.000000	4291.000000	4312.000000	4314.000000	83.000000	149.000000
5646.000000	9.000000	4993.000000	4990.000000	2570.000000	2534.000000	11.000000	4950.000000	7050.000000	2537.000000	2535.000000	4804.000000	4815.000000	4748.000000	5416.000000	1343.000000	3578.000000	4818.000000	4823.000000	1344.000000	3571.000000	1894.000000	7139.000000	2209.000000	1978.000000	4740.000000	5052.000000	5049.000000	7355.000000	5055.000000	3521.000000	3179.000000	2856.000000	137.000000	138.000000	4692.000000	3549.000000	3560.000000
1897.000000	3250.000000	3262.000000	5887.000000	7656.000000	7646.000000	3223.000000	3216.000000	2285.000000	3986.000000	3989.000000	5737.000000	5748.000000	5755.000000	5736.000000	7820.000000	7813.000000	1615.000000
2044.000000	4728.000000	3183.000000	3169.000000	7312.000000	4979.000000	3164.000000	3172.000000	3165.000000	1939.000000
2775.000000	8238.000000	8239.000000	8243.000000	8241.000000	3405.000000	8236.000000	3404.000000	5292.000000	316.000000	8273.000000	8249.000000	300.000000	330.000000
2397.000000	630.000000	2395.000000	2501.000000	2499.000000	2495.000000	2393.000000	5398.000000	2497.000000	3810.000000	4527.000000	2396.000000	2397.000000	630.000000	2698.000000	2695.000000	607.000000	1186.000000	602.000000	603.000000	1185.000000	3364.000000	382.000000	383.000000	384.000000	3367.000000	1092.000000	1093.000000	1094.000000	1185.000000	1186.000000	602.000000	477.000000	478.000000	451.000000	452.000000	3072.000000
8827.000000	1057.000000	8815.000000	8816.000000	8818.000000	8833.000000	10000.000000	9428.000000
1463.000000	1445.000000	1361.000000	7253.000000	6790.000000	6787.000000	6786.000000	6785.000000	1386.000000	6361.000000	1396.000000	5386.000000	1385.000000	139.000000	2866.000000	3344.000000
2383.000000	1548.000000	6678.000000	1556.000000	6686.000000	1551.000000	1559.000000	1588.000000	1583.000000	1564.000000	1578.000000	1539.000000	9714.000000	9702.000000	9711.000000	9712.000000	9703.000000	9702.000000	9711.000000
1449.000000	1461.000000	1446.000000	4704.000000	3533.000000	4618.000000	1450.000000	1464.000000	3537.000000
8884.000000	8391.000000	795.000000	803.000000	743.000000	8648.000000	3143.000000	351.000000
1495.000000	6962.000000	1497.000000	6954.000000	6963.000000	6961.000000	6973.000000	2867.000000	2866.000000	1422.000000	1385.000000	4573.000000	1366.000000	132.000000	2877.000000	6806.000000	2349.000000	6811.000000	8789.000000	7918.000000	2348.000000
434.000000	436.000000	438.000000	435.000000	2443.000000	2450.000000	468.000000	485.000000	7405.000000	555.000000	560.000000	601.000000	596.000000	597.000000	115.000000	8336.000000	578.000000	579.000000
3935.000000	3923.000000	3931.000000	3913.000000	3947.000000	434.000000	436.000000	438.000000	435.000000	3069.000000	2435.000000	353.000000	272.000000	271.000000
5.000000	662.000000	87.000000	7407.000000	563.000000	12.000000	590.000000	385.000000	7406.000000	557.000000	483.000000	1377.000000	1506.000000	476.000000	3031.000000	1524.000000	520.000000	8169.000000	514.000000	515.000000	8174.000000	464.000000	4254.000000	367.000000	8187.000000	2765.000000	610.000000	613.000000	6523.000000	198.000000	734.000000	735.000000	266.000000	2632.000000	267.000000	9736.000000	3092.000000	3093.000000	3090.000000
5058.000000	5057.000000	193.000000	3160.000000	196.000000	4784.000000	4785.000000	3180.000000	195.000000	194.000000	4797.000000	4794.000000	4781.000000	5086.000000	62.000000	4791.000000	2265.000000	1785.000000	2092.000000	2199.000000	23.000000	24.000000	1916.000000	1903.000000	2038.000000	2115.000000	8059.000000	8036.000000
378.000000	374.000000	4328.000000	2634.000000	4329.000000	691.000000	693.000000	2401.000000	2400.000000	9846.000000	1568.000000	1574.000000	1563.000000	1562.000000	6313.000000	826.000000	1582.000000	1557.000000	827.000000	2375.000000	1547.000000	828.000000	6422.000000	829.000000	830.000000
2464.000000	2466.000000	2467.000000	2468.000000	8164.000000	6308.000000	514.000000	538.000000	541.000000	8161.000000	109.000000	8160.000000	531.000000	6611.000000	6605.000000	584.000000	582.000000	3397.000000	1659.000000	9462.000000	9461.000000	9459.000000	9458.000000
5852.000000	5850.000000	482.000000	481.000000	5394.000000	1527.000000	5396.000000	6554.000000	8470.000000	1722.000000	602.000000	603.000000	9596.000000	1123.000000	1118.000000	1136.000000	1132.000000
8768.000000	8796.000000	8799.000000	2355.000000	8799.000000	8792.000000	4565.000000	4562.000000	4566.000000	4571.000000	4570.000000	4559.000000	134.000000	1363.000000	4604.000000	4594.000000	1441.000000	4878.000000	4874.000000	4877.000000	4883.000000	1364.000000	1365.000000	9610.000000	128.000000	129.000000	3110.000000	10045.000000	402.000000	443.000000	450.000000	466.000000	2450.000000	468.000000	249.000000	7413.000000	661.000000	674.000000	710.000000	9400.000000	9398.000000	7417.000000	9565.000000	9558.000000	5811.000000	5812.000000	9145.000000	9136.000000	9553.000000
8575.000000	9234.000000	9216.000000	8584.000000	8747.000000	8953.000000	8952.000000	8952.000000	8953.000000	8747.000000	9031.000000	8726.000000	8737.000000	9010.000000	9026.000000	9008.000000
7419.000000	7431.000000	305.000000	8932.000000	1713.000000	301.000000	3413.000000	5282.000000	3416.000000	8535.000000	8530.000000	1716.000000	304.000000	3416.000000	8535.000000	8530.000000	304.000000	3416.000000	8535.000000	825.000000	823.000000	9900.000000	3425.000000	5.000000	662.000000	87.000000	7407.000000	563.000000	598.000000	600.000000	592.000000	596.000000	7409.000000	246.000000
1803.000000	7574.000000	7561.000000	7392.000000	7394.000000	7560.000000	7131.000000	7133.000000	2113.000000	2192.000000	7126.000000	1850.000000	7703.000000	7696.000000	7687.000000	7503.000000	1911.000000	7696.000000	7687.000000	7690.000000	3202.000000	2248.000000	7610.000000	1965.000000	5499.000000	7639.000000	7626.000000	2186.000000	8017.000000	5615.000000	5608.000000	7515.000000	7520.000000	7522.000000	7825.000000	7817.000000	5310.000000	7814.000000	5318.000000	2146.000000	7822.000000	7821.000000	8048.000000	7820.000000
307.000000	328.000000	9212.000000	9221.000000	9224.000000	9748.000000	306.000000	9573.000000	3414.000000	3402.000000	2776.000000	5294.000000	8237.000000	8260.000000	8259.000000	316.000000	8242.000000	8263.000000	3407.000000	9564.000000	308.000000	3398.000000	3398.000000	9873.000000	7173.000000	7175.000000	3417.000000
317.000000	5814.000000	5815.000000	5818.000000	9567.000000	8236.000000	3404.000000	5292.000000	316.000000	8242.000000	8265.000000	310.000000
1528.000000	609.000000	610.000000	613.000000	6523.000000	198.000000	734.000000
587.000000	597.000000	115.000000	8335.000000	8326.000000	578.000000	569.000000	2737.000000	8192.000000	8201.000000	533.000000	534.000000	4273.000000	4256.000000	4276.000000	4275.000000
8440.000000	8441.000000	5804.000000	9576.000000	5805.000000	5807.000000	5805.000000	9866.000000	9509.000000	157.000000	697.000000	5287.000000	9552.000000	9243.000000	5289.000000	8300.000000	8235.000000	5290.000000	5291.000000	5283.000000	9572.000000	8554.000000	5285.000000	3414.000000	3113.000000	3115.000000	296.000000	289.000000	7371.000000	929.000000	930.000000	3117.000000	3118.000000	3124.000000
1086.000000	587.000000	597.000000	115.000000	8335.000000	8326.000000	578.000000	569.000000	2737.000000	8192.000000	8193.000000	8199.000000	533.000000	534.000000	4273.000000
8879.000000	3459.000000	3461.000000	772.000000	8257.000000	8270.000000	316.000000	8242.000000	8263.000000	3407.000000	9564.000000	308.000000	3398.000000
3472.000000	9916.000000	7382.000000	7384.000000	3490.000000	3474.000000	3490.000000	3477.000000
587.000000	7409.000000	7414.000000	7413.000000	661.000000	655.000000	656.000000	677.000000	144.000000	2578.000000	2576.000000	3056.000000	660.000000	8525.000000	3057.000000	658.000000	677.000000	144.000000	9512.000000
318.000000	9608.000000	3425.000000	5.000000	662.000000	87.000000	2586.000000	7411.000000	7408.000000	7410.000000	598.000000	600.000000	592.000000	594.000000	1088.000000	4523.000000	4536.000000	4533.000000	4530.000000	356.000000	604.000000	6545.000000	2397.000000	630.000000	2395.000000	2501.000000	2499.000000	2495.000000
144.000000	9512.000000	9551.000000	2794.000000	2791.000000	2786.000000	222.000000	3969.000000	673.000000	668.000000	669.000000	9550.000000	7171.000000	7169.000000	3971.000000	672.000000	673.000000	668.000000	669.000000	9550.000000	3982.000000	3983.000000	9866.000000	9509.000000	157.000000	697.000000	5287.000000	9552.000000	9243.000000	5289.000000	8300.000000	8235.000000	5290.000000	5291.000000	5283.000000	9572.000000	8554.000000	5285.000000	3414.000000	3402.000000	2776.000000	5290.000000	5291.000000	5283.000000	9572.000000	8554.000000	5285.000000	3414.000000	3113.000000	3115.000000
4660.000000	4672.000000	4676.000000	4662.000000	4659.000000	1326.000000	3081.000000	3076.000000	4649.000000	3079.000000	9305.000000	1146.000000	1147.000000	1148.000000	1149.000000	1150.000000	1134.000000	1141.000000	1144.000000	1127.000000	1107.000000	3358.000000
2393.000000	5398.000000	2497.000000	3810.000000	4527.000000	2396.000000	2397.000000	630.000000	2395.000000	2501.000000	412.000000	414.000000
2829.000000	9811.000000	5326.000000	5327.000000	4868.000000	4872.000000	9809.000000	1356.000000	4858.000000	2164.000000	4855.000000	4858.000000	1359.000000	2844.000000	2763.000000	2818.000000	1272.000000
7420.000000	1719.000000	7419.000000	7431.000000	305.000000	3420.000000	8.000000	3418.000000	3421.000000	8939.000000	8941.000000	1709.000000	9230.000000	1711.000000	8965.000000	8584.000000	8571.000000	9909.000000	9911.000000
9107.000000	9242.000000
9567.000000	8236.000000	3404.000000	9564.000000	308.000000	3398.000000	9873.000000	7173.000000	7175.000000	3417.000000
1342.000000	257.000000	1776.000000	1942.000000	1649.000000	4774.000000	1256.000000
2480.000000	513.000000	492.000000	538.000000	541.000000	8161.000000	109.000000	8160.000000	531.000000	6611.000000	3397.000000	1659.000000	9458.000000	1329.000000	9513.000000	2577.000000	667.000000	9551.000000	2794.000000	1690.000000	9549.000000	668.000000	669.000000	9550.000000	3982.000000	3983.000000	9866.000000	9509.000000	157.000000	697.000000	698.000000	5780.000000	699.000000	9752.000000	9753.000000	746.000000	339.000000	5794.000000	9127.000000
1714.000000	1713.000000	301.000000	3413.000000	306.000000	9573.000000	3414.000000	3402.000000	2776.000000	5294.000000	8237.000000	8260.000000	8259.000000	316.000000	8242.000000	8263.000000	3407.000000	9564.000000	308.000000	3398.000000	9873.000000	7173.000000	7175.000000	3417.000000
587.000000	7409.000000	7414.000000	7413.000000	661.000000	674.000000	710.000000	3430.000000	3424.000000	8266.000000
434.000000	436.000000	438.000000	435.000000	2443.000000	2444.000000	2447.000000	2451.000000	2453.000000	2454.000000	475.000000	474.000000	3031.000000	1524.000000	520.000000	8169.000000	514.000000	515.000000	8174.000000	464.000000	4254.000000	367.000000	8187.000000	2765.000000	610.000000	1327.000000	1531.000000	611.000000	612.000000	2863.000000	2864.000000	368.000000
9090.000000	9087.000000	9079.000000	9093.000000	9251.000000	9248.000000	9241.000000	9242.000000	9244.000000
3326.000000	5159.000000	3327.000000	5167.000000	4580.000000	2923.000000	4560.000000	3598.000000	132.000000	133.000000	4569.000000	2352.000000	2360.000000	4555.000000	2358.000000	8768.000000	8796.000000	8799.000000
5814.000000	5815.000000	5818.000000	9567.000000	9568.000000	9567.000000	8236.000000	3404.000000
3686.000000	9215.000000	9233.000000	3408.000000	3413.000000	306.000000	9573.000000	3414.000000	3402.000000	8554.000000	8561.000000	5813.000000	5814.000000	5815.000000	5818.000000	9567.000000	8236.000000	3404.000000	9564.000000	308.000000	3433.000000	9563.000000	3405.000000	5816.000000	2392.000000	2774.000000	3352.000000	3349.000000	3350.000000	3351.000000	9608.000000	3425.000000	5.000000	662.000000	87.000000	7407.000000	7408.000000	7410.000000	598.000000	600.000000	592.000000	594.000000	1088.000000	2528.000000	2515.000000
3823.000000	2931.000000	3449.000000	7183.000000	1201.000000	3450.000000	936.000000	5257.000000	5267.000000	5263.000000	5257.000000	5266.000000	5261.000000	5264.000000	3835.000000	8289.000000	9544.000000	5271.000000	5276.000000	5270.000000
1736.000000	8303.000000	3477.000000	3476.000000
3999.000000
1606.000000	1616.000000	1605.000000
46.000000	2289.000000	1808.000000	2676.000000	2677.000000	2675.000000	5091.000000	5087.000000	4795.000000	2841.000000	4788.000000	195.000000	8788.000000	2857.000000	137.000000	138.000000	4692.000000	3549.000000	3560.000000
320.000000	8556.000000	302.000000	9858.000000	2362.000000	9857.000000	2388.000000	2391.000000
9422.000000	7.000000	3408.000000	3413.000000	306.000000	9573.000000	3414.000000	3402.000000	2776.000000	5294.000000	8237.000000	8302.000000	8301.000000	9555.000000	298.000000	9249.000000	5778.000000	5782.000000	9508.000000	698.000000	156.000000	1695.000000	1696.000000
6308.000000	514.000000	515.000000	8174.000000	464.000000	4254.000000	367.000000	8187.000000	2765.000000	610.000000	613.000000	6523.000000	198.000000	734.000000	735.000000	266.000000	2632.000000	267.000000	9736.000000	3092.000000	3093.000000	3090.000000	3089.000000
9146.000000	8261.000000	8263.000000	3407.000000	9564.000000	308.000000	3398.000000	9873.000000	7173.000000
3006.000000	3012.000000	282.000000	8924.000000	8923.000000	84.000000	85.000000	3267.000000	6193.000000	3275.000000	6201.000000	6196.000000
5587.000000	5555.000000	5566.000000	5557.000000	7466.000000	5556.000000	7450.000000	5553.000000	5550.000000	59.000000	5562.000000	5548.000000	5534.000000	5532.000000	5540.000000	2068.000000	7496.000000	5545.000000	5525.000000	3213.000000	3224.000000	60.000000	5517.000000	1806.000000	5511.000000	5509.000000	5494.000000	1846.000000	1895.000000	5312.000000	5319.000000	61.000000	5306.000000	1792.000000
3913.000000	3947.000000	434.000000	436.000000	438.000000	435.000000	2443.000000	2444.000000	2447.000000	2451.000000	2453.000000	2454.000000	475.000000	485.000000	7405.000000	555.000000	560.000000	601.000000	594.000000	1088.000000	2528.000000
5699.000000	5497.000000	5713.000000	5637.000000	5634.000000	1831.000000	2165.000000	10060.000000	1597.000000	1603.000000	2193.000000	1600.000000	1959.000000	7841.000000	7838.000000	8508.000000	7842.000000
440.000000	410.000000	406.000000	409.000000	407.000000	1591.000000	408.000000	401.000000	1415.000000	4699.000000	3278.000000	3279.000000	36.000000	1384.000000	3286.000000	5385.000000	3287.000000	5369.000000
3347.000000	9563.000000	8236.000000	3404.000000	5292.000000	316.000000	8273.000000	8249.000000	8250.000000	776.000000	770.000000	771.000000	1330.000000	9258.000000	753.000000	9093.000000	8390.000000	8636.000000	8630.000000	8594.000000	3140.000000	8622.000000
9736.000000	267.000000	2627.000000	2622.000000	2624.000000	6512.000000	615.000000	609.000000	610.000000	1327.000000	381.000000	8188.000000	8190.000000	8185.000000
248.000000	1959.000000	7841.000000	2274.000000
2698.000000	2697.000000	2395.000000	2396.000000	606.000000	356.000000	604.000000	6545.000000	356.000000	4537.000000	591.000000	560.000000	249.000000	7413.000000	661.000000	655.000000	660.000000	659.000000	674.000000	710.000000	9400.000000	9398.000000	7417.000000	9565.000000	9558.000000	5811.000000	5812.000000	9145.000000	9136.000000	9553.000000
2380.000000	8218.000000	2381.000000	8220.000000	6319.000000	3954.000000	831.000000	3956.000000	4200.000000	4195.000000	9705.000000	832.000000	4198.000000	9725.000000	4191.000000	3955.000000	6493.000000
2817.000000	2762.000000	1262.000000	211.000000	4838.000000	4841.000000	4754.000000	2140.000000	4938.000000	7971.000000	4760.000000	213.000000	1357.000000	2185.000000	1260.000000	202.000000	2026.000000	1759.000000	203.000000	2166.000000	5332.000000	2033.000000	1868.000000
4256.000000	544.000000	143.000000	8202.000000	5860.000000	3098.000000	8167.000000	564.000000	3095.000000	3029.000000
440.000000	410.000000	406.000000	409.000000	407.000000	4.000000	398.000000	127.000000	5414.000000	4885.000000	128.000000	4848.000000	4850.000000	2762.000000	1262.000000	211.000000	4838.000000	4841.000000	4754.000000	2140.000000	4753.000000	4779.000000	4854.000000	5338.000000	2145.000000	1830.000000	1830.000000	5337.000000	2026.000000
8704.000000	8706.000000	8711.000000	2637.000000	8702.000000	759.000000	4328.000000	2634.000000	2626.000000	4332.000000	2623.000000	692.000000	685.000000	6514.000000	735.000000	614.000000	615.000000	609.000000	38.000000	6294.000000	8175.000000	508.000000	2475.000000	525.000000	8178.000000	465.000000	1521.000000	1525.000000	6548.000000	9633.000000
951.000000	1593.000000	419.000000	459.000000	462.000000	10030.000000	10028.000000
9239.000000	9556.000000	9247.000000	9252.000000	9238.000000	1720.000000	2597.000000	3803.000000	702.000000	701.000000	5.000000	662.000000	87.000000	7407.000000	563.000000	598.000000	600.000000	590.000000	385.000000	7406.000000	557.000000	483.000000	1377.000000	1506.000000	476.000000	473.000000	2457.000000	2442.000000	432.000000	410.000000	413.000000	425.000000	423.000000	428.000000	9861.000000	951.000000
8630.000000	8594.000000	3140.000000	8622.000000	8635.000000	744.000000	745.000000	747.000000	8392.000000	9260.000000	9251.000000	7404.000000	3478.000000	773.000000	774.000000	780.000000	775.000000	3117.000000	3118.000000	3124.000000	1743.000000	817.000000	818.000000	3454.000000	3455.000000	10048.000000	822.000000
5847.000000	5849.000000	5855.000000	554.000000	5855.000000	5851.000000	5858.000000	552.000000	567.000000	566.000000	3099.000000	530.000000
1679.000000	1681.000000	8860.000000	9452.000000	756.000000	738.000000	739.000000	2589.000000	2587.000000	2588.000000
1695.000000	7171.000000	7169.000000	3971.000000	672.000000	673.000000	3805.000000	2791.000000	2590.000000	104.000000	3967.000000	148.000000	2579.000000	1668.000000	2644.000000	9689.000000	4327.000000	4293.000000	4307.000000	4288.000000
5808.000000	3.000000	9579.000000	9578.000000	9562.000000	9559.000000	9252.000000	5811.000000	9566.000000	3401.000000	3401.000000	9869.000000	9869.000000	308.000000	3398.000000	9873.000000	7173.000000	7175.000000	3417.000000
768.000000	8563.000000	8557.000000	8558.000000	4514.000000	4513.000000	1717.000000	8530.000000	304.000000	5286.000000	301.000000	7.000000	9422.000000
46.000000	44.000000	41.000000	5205.000000	1429.000000	1431.000000	1430.000000	4557.000000	1423.000000	119.000000	54.000000	2996.000000	6268.000000	1436.000000	4187.000000	6803.000000	1455.000000	2878.000000	2879.000000	1467.000000
658.000000	677.000000	144.000000	9512.000000	667.000000	148.000000	2579.000000	2577.000000	9274.000000
569.000000	2737.000000	8201.000000	533.000000	143.000000	8202.000000	5860.000000	490.000000	120.000000	1529.000000	9699.000000	9698.000000	9701.000000	6532.000000	6529.000000	457.000000	456.000000	461.000000	1569.000000
2466.000000	2465.000000	2462.000000	2463.000000	465.000000	1521.000000	1525.000000	6548.000000	6557.000000	8459.000000	6550.000000
9151.000000	9181.000000	2990.000000	8817.000000	931.000000	3445.000000	3447.000000	1206.000000	9544.000000	5271.000000	5276.000000	5270.000000	2925.000000	2928.000000	9324.000000	1204.000000	3450.000000	5260.000000	5261.000000	5264.000000	3835.000000	3832.000000
674.000000	710.000000	3430.000000
8237.000000	8260.000000	8259.000000	309.000000	316.000000	8273.000000	8249.000000	8250.000000	776.000000	770.000000	771.000000	1330.000000	9258.000000	753.000000	9093.000000	8390.000000	8636.000000
7836.000000	7835.000000	5316.000000	5305.000000	5315.000000	5723.000000	3995.000000	5731.000000	3993.000000	177.000000	2126.000000	2085.000000	1846.000000
9027.000000	8752.000000	8753.000000	345.000000	8749.000000	948.000000	8534.000000	8531.000000	8548.000000	8547.000000	4516.000000	1715.000000	4512.000000	4513.000000	8564.000000	8559.000000	8560.000000	8565.000000	8552.000000	2766.000000	2771.000000	2769.000000	2775.000000	8238.000000	8239.000000
1714.000000	1713.000000	301.000000	3413.000000	5282.000000	3416.000000	8535.000000	825.000000	8564.000000	4514.000000	4515.000000
8580.000000	8723.000000	8715.000000	1738.000000	8296.000000	821.000000	3453.000000	3466.000000	815.000000	810.000000	3462.000000	794.000000	795.000000	803.000000	743.000000	8648.000000	3143.000000	351.000000	8631.000000	351.000000	3142.000000	8598.000000
5409.000000	5383.000000	2814.000000	1383.000000	5362.000000	3340.000000	4613.000000	1422.000000	1385.000000	4573.000000	2853.000000	2921.000000	3561.000000	5177.000000	1459.000000	3555.000000
3686.000000	8575.000000	3687.000000	7372.000000
6525.000000	2627.000000	2622.000000	2624.000000	6512.000000	615.000000	609.000000	38.000000	6294.000000	8175.000000	508.000000	2475.000000	525.000000	8178.000000	465.000000	471.000000	2457.000000	2458.000000	2456.000000	2449.000000	2445.000000
1402.000000	5391.000000	1383.000000	5362.000000	3340.000000	3341.000000	5377.000000	5364.000000	4613.000000	1422.000000	1385.000000	4573.000000	2853.000000	2921.000000	2922.000000	3536.000000
2176.000000	4735.000000	2096.000000	5190.000000	4977.000000	4981.000000	4983.000000	257.000000	4892.000000	4981.000000	4983.000000	257.000000	1776.000000	3163.000000	1921.000000	1799.000000
1343.000000	3578.000000	4818.000000	4823.000000	1344.000000	1954.000000	4728.000000	95.000000	34.000000	97.000000	5277.000000	98.000000	1340.000000	6946.000000	6939.000000	1990.000000	5192.000000	7309.000000	5187.000000	7311.000000	2009.000000	4970.000000	7960.000000	4971.000000	4973.000000	4972.000000	4974.000000	7033.000000	4940.000000
8331.000000	3396.000000	605.000000	2751.000000	3394.000000	8325.000000	8327.000000	578.000000	579.000000	4308.000000	4301.000000	4291.000000	4312.000000	4314.000000	83.000000	149.000000	3975.000000	9770.000000
1533.000000	1535.000000
5377.000000	4613.000000	1422.000000	1385.000000	4573.000000	2853.000000	2921.000000	2871.000000	4689.000000	3298.000000	3299.000000	3300.000000
9557.000000	5812.000000	9247.000000	9252.000000	9238.000000	1720.000000	2597.000000	3803.000000	702.000000	701.000000	670.000000	5806.000000	671.000000	662.000000	87.000000	7407.000000	563.000000	12.000000	590.000000	385.000000	7406.000000	557.000000
8202.000000	5860.000000	3098.000000	8167.000000	3099.000000	530.000000	3018.000000	8200.000000	6611.000000	6605.000000	584.000000	582.000000	3397.000000	1659.000000	9458.000000	1329.000000	9513.000000	2577.000000	667.000000	9551.000000	2794.000000	1690.000000	9549.000000	668.000000	669.000000	9550.000000	3982.000000	3983.000000	9866.000000	9509.000000	157.000000	697.000000	5287.000000	9552.000000	9243.000000	5289.000000	8300.000000	8235.000000
795.000000	9884.000000	8640.000000	786.000000	787.000000	788.000000	8657.000000	725.000000	722.000000	713.000000	717.000000	754.000000	3978.000000	3809.000000	10062.000000	83.000000	3976.000000	99.000000	2645.000000	100.000000	2644.000000	9689.000000	568.000000	9690.000000	529.000000	8162.000000	545.000000
9242.000000	9244.000000	331.000000	8258.000000	8262.000000	8251.000000	2545.000000	8264.000000
8634.000000	796.000000	797.000000	8879.000000	3459.000000	3461.000000	3465.000000	3129.000000	8593.000000	9069.000000	813.000000	782.000000	9041.000000	777.000000	778.000000	9062.000000	3116.000000	3114.000000
9047.000000	9056.000000	9035.000000	785.000000	769.000000	771.000000	1330.000000	9258.000000	753.000000	9093.000000	8390.000000	8636.000000	8630.000000	8594.000000	8643.000000	8619.000000	3144.000000	3143.000000	351.000000	3142.000000
4007.000000	3659.000000	4005.000000	809.000000	650.000000	2642.000000	761.000000	370.000000	2631.000000	727.000000	621.000000	622.000000
8296.000000	3477.000000	8303.000000	1736.000000
8258.000000	2843.000000	300.000000	779.000000	775.000000	778.000000	7375.000000	9910.000000	3467.000000	8754.000000	292.000000	291.000000	8726.000000	8753.000000	345.000000	8749.000000	948.000000	946.000000	945.000000	4401.000000	1080.000000	7424.000000	1072.000000	1075.000000	1065.000000	1069.000000	1059.000000	7435.000000	1061.000000	1079.000000	8245.000000
1360.000000	4849.000000	2852.000000	1369.000000	1466.000000	1469.000000	2822.000000	2827.000000	1393.000000	274.000000	1412.000000	5197.000000	3186.000000	3522.000000	3521.000000	3175.000000	5055.000000	3515.000000	3520.000000	2044.000000	4728.000000	95.000000	34.000000	2823.000000	3110.000000	3111.000000	10045.000000	402.000000	443.000000	444.000000	413.000000	425.000000	6415.000000	421.000000	2433.000000	2428.000000	2424.000000	2418.000000
7523.000000	3232.000000	7614.000000	5530.000000	3204.000000	7632.000000	3205.000000	5525.000000	3213.000000	3224.000000	3227.000000	3228.000000	180.000000	3257.000000	5890.000000	5886.000000	5885.000000	7653.000000
[truncated: 32,273 more rows]
[truncated: 98 more columns]
